# Supplementary material for: ANGUSTIFOLIA, a Plant Homolog of CtBP/BARS Localizes to Stress Granules and Regulates Their Formation
Source: Front Plant Sci. 2017 Jun 13;8:1004. doi: 10.3389/fpls.2017.01004 (PMC5469197; doi:10.3389/fpls.2017.01004)
Supplement: Supplementary file 1 [file Table_1.XLSX]

## Sheet: Sheet1
TableS1	List of proteins co-precipitated with YFP-ANGUSTIFOLIA-Strep
Accession	Description	Score	Coverage	# Proteins	# Unique Peptides	# Peptides	# PSMs	# AAs	MW [kDa]	calc. pI
Q9SEI4	26S protease regulatory subunit 6B homolog OS=Arabidopsis thaliana GN=RPT3 PE=1 SV=1 - [PRS6B_ARATH]	30.5864	21.57	1	4	5	8	408	45.7226	5.60498
Q8RXN4	3-hydroxyisobutyryl-CoA hydrolase-like protein 2, mitochondrial OS=Arabidopsis thaliana GN=At4g31810 PE=2 SV=1 - [HIBC5_ARATH]	20.1184	19.07	1	5	5	5	409	45.4708	5.22412
Q9LVC9	60S acidic ribosomal protein P3-2 OS=Arabidopsis thaliana GN=RPP3B PE=2 SV=1 - [RLA32_ARATH]	8.81349	30.83	1	2	2	2	120	11.8556	4.51318
Q9FJH6	ABC transporter F family member 1 OS=Arabidopsis thaliana GN=ABCF1 PE=1 SV=1 - [AB1F_ARATH]	13.2435	10.08	1	5	5	5	595	66.843	6.45557
Q9FK35	Adenylate kinase 3 OS=Arabidopsis thaliana GN=ADK2 PE=1 SV=1 - [KAD3_ARATH]	6.42632	9.68	1	2	2	2	248	27.3181	7.37158
O65390	Aspartic proteinase A1 OS=Arabidopsis thaliana GN=APA1 PE=1 SV=1 - [APA1_ARATH]	8.10476	7.51	1	3	3	3	506	54.5785	5.5415
Q94BT2	Auxin-induced in root cultures protein 12 OS=Arabidopsis thaliana GN=AIR12 PE=1 SV=3 - [AIR12_ARATH]	4.99299	8.33	1	2	2	2	252	25.5758	7.89893
O82253	BTB/POZ domain-containing protein SETH6 OS=Arabidopsis thaliana GN=SETH6 PE=2 SV=1 - [SETH6_ARATH]	6.35582	5.04	1	2	2	2	635	70.9534	8.646
Q8GSA7	Calmodulin-binding transcription activator 3 OS=Arabidopsis thaliana GN=CMTA3 PE=1 SV=1 - [CMTA3_ARATH]	4.83904	2.03	1	2	2	2	1032	116.039	5.5542
Q9FYG2	Calmodulin-binding transcription activator 4 OS=Arabidopsis thaliana GN=CMTA4 PE=1 SV=1 - [CMTA4_ARATH]	10.5267	4.53	1	3	3	3	1016	112.994	5.50342
O23463	Calmodulin-binding transcription activator 5 OS=Arabidopsis thaliana GN=CMTA5 PE=2 SV=2 - [CMTA5_ARATH]	15.4195	7.04	1	5	5	5	923	104.782	7.37158
O04151	Calreticulin-1 OS=Arabidopsis thaliana GN=CRT1 PE=1 SV=1 - [CALR1_ARATH]	7.04791	7.29	1	2	2	2	425	48.4973	4.60205
Q41188	Cold shock protein 2 OS=Arabidopsis thaliana GN=CSP2 PE=1 SV=1 - [CSP2_ARATH]	8.22078	15.27	1	2	2	2	203	19.1414	5.92236
O23702	C-terminal binding protein AN OS=Arabidopsis thaliana GN=AN PE=1 SV=1 - [CTBP_ARATH]	32.1416	17.3	2	8	8	9	636	70.1056	6.59521
Q39056	Cyclic pyranopterin monophosphate synthase accessory protein, mitochondrial OS=Arabidopsis thaliana GN=CNX3 PE=1 SV=1 - [CNX3_ARATH]	17.1463	22.22	1	4	4	5	270	29.494	8.06006
P38420	DNA-directed RNA polymerase II subunit 2 OS=Arabidopsis thaliana GN=NRPB2 PE=1 SV=2 - [NRPB2_ARATH]	8.39864	3.2	1	3	3	3	1188	134.933	7.79639
Q39211	DNA-directed RNA polymerases II, IV and V subunit 3 OS=Arabidopsis thaliana GN=NRPB3 PE=1 SV=1 - [NRPB3_ARATH]	6.21203	7.21	1	2	2	2	319	35.4388	4.79248
O48818	Expansin-A4 OS=Arabidopsis thaliana GN=EXPA4 PE=1 SV=1 - [EXPA4_ARATH]	19.2579	15.18	1	4	4	6	257	27.8297	9.67139
Q38865	Expansin-A6 OS=Arabidopsis thaliana GN=EXPA6 PE=2 SV=2 - [EXPA6_ARATH]	4.57472	8.95	1	2	2	2	257	27.7996	9.67139
Q9C6B3	Gamma carbonic anhydrase 2, mitochondrial OS=Arabidopsis thaliana GN=GAMMACA2 PE=1 SV=1 - [GCA2_ARATH]	10.3714	16.55	1	3	3	3	278	30.0465	7.23975
Q9SVM8	Glycine-rich RNA-binding protein 2, mitochondrial OS=Arabidopsis thaliana GN=RBG2 PE=1 SV=1 - [RBG2_ARATH]	7.23132	22.15	1	2	2	2	158	15.6925	7.34229
Q03250	Glycine-rich RNA-binding protein 7 OS=Arabidopsis thaliana GN=RBG7 PE=1 SV=1 - [RBG7_ARATH]	14.2158	30.11	1	2	4	5	176	16.8796	6.15088
Q0WVL7	Golgin candidate 5 OS=Arabidopsis thaliana GN=GC5 PE=1 SV=1 - [GOGC5_ARATH]	5.03534	2.62	1	2	2	2	956	108.288	4.83057
Q9LD28	Histone H2A.6 OS=Arabidopsis thaliana GN=RAT5 PE=1 SV=1 - [H2A6_ARATH]	4.94362	17.69	6	2	2	2	130	13.6495	10.1548
Q9M8S8	Inositol-phosphate phosphatase OS=Arabidopsis thaliana GN=VTC4 PE=1 SV=1 - [VTC4_ARATH]	5.47289	11.07	1	2	2	2	271	29.1031	5.37646
Q9ZVI3	KH domain-containing protein At2g38610 OS=Arabidopsis thaliana GN=At2g38610 PE=1 SV=1 - [QKIL3_ARATH]	30.6855	44.76	1	7	7	8	286	31.701	8.83643
O22287	Mannose-1-phosphate guanylyltransferase 1 OS=Arabidopsis thaliana GN=CYT1 PE=1 SV=1 - [GMPP1_ARATH]	7.198	6.93	1	2	2	2	361	39.5519	6.72705
Q9LHQ7	mRNA cap guanine-N7 methyltransferase 1 OS=Arabidopsis thaliana GN=At3g20650 PE=2 SV=1 - [MCES1_ARATH]	11.1909	13.51	1	3	3	3	370	42.2111	6.22705
Q39160	Myosin-5 OS=Arabidopsis thaliana GN=XI-1 PE=1 SV=1 - [MYO5_ARATH]	5.83077	1.78	1	2	2	2	1520	172.799	8.30908
Q9M126	NAC domain-containing protein 69 OS=Arabidopsis thaliana GN=NAC69 PE=2 SV=1 - [NAC69_ARATH]	7.90072	12.25	1	3	3	3	457	51.7836	5.60498
Q9FNN5	NADH dehydrogenase [ubiquinone] flavoprotein 1, mitochondrial OS=Arabidopsis thaliana GN=At5g08530 PE=2 SV=1 - [NDUV1_ARATH]	14.9215	14.4	1	4	4	4	486	53.4152	8.1626
Q680H3	Pentatricopeptide repeat-containing protein At2g25580 OS=Arabidopsis thaliana GN=PCMP-H75 PE=2 SV=2 - [PP170_ARATH]	18.2791	10.41	1	5	5	6	615	69.8616	5.78271
Q9SZL5	Pentatricopeptide repeat-containing protein At4g38150 OS=Arabidopsis thaliana GN=At4g38150 PE=2 SV=1 - [PP356_ARATH]	5.06112	10.6	1	2	2	2	302	33.4329	6.91748
Q9FMN2	Phosphatidate phosphatase PAH2 OS=Arabidopsis thaliana GN=PAH2 PE=1 SV=1 - [PAH2_ARATH]	8.26731	4.52	1	3	3	3	930	101.155	4.80518
P42339	Phosphatidylinositol 3-kinase VPS34 OS=Arabidopsis thaliana GN=At1g60490 PE=2 SV=2 - [PI3K_ARATH]	24.2146	13.27	1	8	8	8	814	93.268	6.771
Q4VCM1	Phospholipid--sterol O-acyltransferase OS=Arabidopsis thaliana GN=PSAT PE=2 SV=2 - [LCAT2_ARATH]	5.82108	3.32	1	2	2	2	633	71.6416	6.37939
Q9FPJ8	Polyadenylate-binding protein RBP45A OS=Arabidopsis thaliana GN=RBP45A PE=2 SV=1 - [RB45A_ARATH]	13.8261	14.21	1	4	4	4	387	42.2972	6.55127
F4I3B3	Polyadenylate-binding protein RBP47A OS=Arabidopsis thaliana GN=RBP47A PE=2 SV=1 - [RB47A_ARATH]	37.3006	24.94	1	5	6	9	445	48.4528	5.99854
Q9SX80	Polyadenylate-binding protein RBP47C' OS=Arabidopsis thaliana GN=RBP47C' PE=2 SV=1 - [R47CP_ARATH]	17.567	13.36	1	3	4	5	434	48.6014	6.31592
Q8L793	Polyadenylate-binding protein-interacting protein 3 OS=Arabidopsis thaliana GN=CID3 PE=2 SV=1 - [CID3_ARATH]	8.30148	4.94	1	2	2	2	587	65.3487	5.12256
Q6ICX4	Polypyrimidine tract-binding protein homolog 3 OS=Arabidopsis thaliana GN=At1g43190 PE=2 SV=1 - [PTBP3_ARATH]	11.1038	11.57	1	3	3	3	432	48.2032	6.82959
Q9LT02	Probable manganese-transporting ATPase PDR2 OS=Arabidopsis thaliana GN=PDR2 PE=1 SV=1 - [PDR2_ARATH]	4.88295	2.21	1	2	2	2	1179	131.031	8.49951
Q6NPR7	Probable methyltransferase PMT24 OS=Arabidopsis thaliana GN=At1g29470 PE=2 SV=1 - [PMTO_ARATH]	5.76921	3.77	1	2	2	2	770	87.1495	5.23682
O22899	Probable pre-mRNA-splicing factor ATP-dependent RNA helicase OS=Arabidopsis thaliana GN=At2g47250 PE=2 SV=1 - [DHX15_ARATH]	8.14158	6.17	1	3	3	3	729	82.6012	7.31299
Q94AT1	Probable protein phosphatase 2C 76 OS=Arabidopsis thaliana GN=At5g53140 PE=2 SV=1 - [P2C76_ARATH]	5.55353	8.57	1	2	2	2	420	45.7576	5.09717
Q39096	Protein EARLY RESPONSIVE TO DEHYDRATION 15 OS=Arabidopsis thaliana GN=ERD15 PE=1 SV=1 - [ERD15_ARATH]	7.78055	10.43	1	2	2	2	163	18.3996	4.67822
Q8VWF5	Protein MEI2-like 5 OS=Arabidopsis thaliana GN=ML5 PE=1 SV=1 - [AML5_ARATH]	33.62	20	1	9	9	9	800	88.1571	6.20166
F4J8D3	Protein TPLATE OS=Arabidopsis thaliana GN=TPLATE PE=1 SV=1 - [TPLAT_ARATH]	5.20368	1.79	1	2	2	2	1176	130.825	5.96045
Q9M291	Protein transport protein Sec24-like CEF OS=Arabidopsis thaliana GN=CEF PE=2 SV=3 - [SC24C_ARATH]	8.49136	3.65	1	3	3	3	1096	117.615	7.21045
Q9SIN2	Protein trichome birefringence-like 39 OS=Arabidopsis thaliana GN=TBL39 PE=2 SV=1 - [TBL39_ARATH]	29.7573	20.44	1	7	7	9	367	43.1373	9.43701
Q9LJX4	Pumilio homolog 5 OS=Arabidopsis thaliana GN=APUM5 PE=1 SV=2 - [PUM5_ARATH]	9.51226	3.64	1	3	3	3	961	106.928	5.96045
Q9LJU7	Purple acid phosphatase 18 OS=Arabidopsis thaliana GN=PAP18 PE=2 SV=1 - [PPA18_ARATH]	4.62854	5.49	1	2	2	2	437	49.8383	6.23975
Q949Q7	Serine carboxypeptidase-like 29 OS=Arabidopsis thaliana GN=SCPL29 PE=2 SV=1 - [SCP29_ARATH]	10.4138	5.85	1	3	3	4	479	53.0224	6.31592
Q39255	SKP1-like protein 1A OS=Arabidopsis thaliana GN=SKP1A PE=1 SV=1 - [SKP1A_ARATH]	10.4371	29.38	1	3	3	3	160	17.8458	4.53857
Q9C5X3	SNARE-interacting protein KEULE OS=Arabidopsis thaliana GN=KEU PE=1 SV=2 - [KEULE_ARATH]	13.7372	10.06	1	5	5	5	666	75.0354	7.94287
Q944A6	Sucrose nonfermenting 4-like protein OS=Arabidopsis thaliana GN=SNF4 PE=1 SV=1 - [SNF4_ARATH]	5.07471	4.52	1	2	2	2	487	53.4326	6.68311
Q9LIL4	Transmembrane emp24 domain-containing protein p24beta3 OS=Arabidopsis thaliana GN=At3g22845 PE=2 SV=1 - [P24B3_ARATH]	8.45277	12.15	1	2	2	2	214	24.2664	6.85889
Q8LFJ5	TRM112-like protein At1g22270 OS=Arabidopsis thaliana GN=At1g22270 PE=2 SV=1 - [T112A_ARATH]	5.7356	24.19	1	2	2	2	124	13.9522	5.73193
Q9FNG3	Uncharacterized protein At5g06450 OS=Arabidopsis thaliana GN=At5g06450 PE=1 SV=1 - [Y5645_ARATH]	41.216	51.94	1	9	9	13	206	23.201	5.021
Q9SRE5	Uncharacterized protein At1g76660 OS=Arabidopsis thaliana GN=At1g76660 PE=2 SV=1 - [Y1666_ARATH]	9.87334	8.12	1	3	3	3	431	46.4015	7.79639
Q6NPN3	Zinc finger CCCH domain-containing protein 58 OS=Arabidopsis thaliana GN=At5g18550 PE=2 SV=1 - [C3H58_ARATH]	10.1727	11.18	1	3	3	3	465	49.432	6.85889
Q9SAF1	Actin-related protein 3 OS=Arabidopsis thaliana GN=ARP3 PE=1 SV=1 - [ARP3_ARATH]	16.1851	19.44	1	5	5	5	427	47.6295	5.63037
