# Supplementary material for: ANGUSTIFOLIA, a Plant Homolog of CtBP/BARS Localizes to Stress Granules and Regulates Their Formation
Source: Front Plant Sci. 2017 Jun 13;8:1004. doi: 10.3389/fpls.2017.01004 (PMC5469197; doi:10.3389/fpls.2017.01004)
Supplement: Supplementary file 2 [file Table_2.XLS]

## Sheet: AN culture
ANGUSTIFOLIA specific pulldown
Accession	Description	Score	Coverage	# Proteins	# Unique Peptides	# Peptides	# PSMs	# AAs	MW [kDa]	calc. pI
Q38970	Acetyl-CoA carboxylase 1 OS=Arabidopsis thaliana GN=ACC1 PE=1 SV=1 - [ACC1_ARATH]	4689.54	76.4	1	132	175	1135	2254	251.223	6.52197
Q42523	Methylcrotonoyl-CoA carboxylase subunit alpha, mitochondrial OS=Arabidopsis thaliana GN=MCCA PE=1 SV=2 - [MCCA_ARATH]	2230.06	75.89	1	43	43	524	734	80.4006	6.90283
F4I1L3	Acetyl-CoA carboxylase 2 OS=Arabidopsis thaliana GN=ACC2 PE=2 SV=1 - [ACC2_ARATH]	1821.7	64.03	1	88	131	475	2355	262.563	7.09326
O04983	Biotin carboxylase, chloroplastic OS=Arabidopsis thaliana GN=CAC2 PE=1 SV=1 - [ACCC_ARATH]	1275.11	77.28	1	40	40	331	537	58.3499	7.25439
O64888	Ribose-phosphate pyrophosphokinase 5, chloroplastic OS=Arabidopsis thaliana GN=PRS5 PE=2 SV=2 - [KPRS5_ARATH]	1098.45	85.53	1	18	28	255	394	42.598	7.15186
Q9M7Z1	Lipoamide acyltransferase component of branched-chain alpha-keto acid dehydrogenase complex, mitochondrial OS=Arabidopsis thaliana GN=BCE2 PE=1 SV=1 - [ODB2_ARATH]	965.381	66.25	1	26	26	226	483	52.6731	6.75635
Q9LDD8	Methylcrotonoyl-CoA carboxylase beta chain, mitochondrial OS=Arabidopsis thaliana GN=MCCB PE=2 SV=1 - [MCCB_ARATH]	962.93	82.11	1	45	45	236	587	63.9719	8.52881
F4JLP5	Dihydrolipoyl dehydrogenase 2, chloroplastic OS=Arabidopsis thaliana GN=LPD2 PE=2 SV=2 - [PLPD2_ARATH]	742.411	59.08	1	14	29	181	567	60.1074	7.60596
A8MS68	Dihydrolipoyl dehydrogenase 1, chloroplastic OS=Arabidopsis thaliana GN=LPD1 PE=2 SV=1 - [PLPD1_ARATH]	672.198	44.94	1	11	26	166	623	66.6199	8.41162
Q42533	Biotin carboxyl carrier protein of acetyl-CoA carboxylase 1, chloroplastic OS=Arabidopsis thaliana GN=BCCP1 PE=1 SV=2 - [BCCP1_ARATH]	582.486	35	1	8	11	172	280	29.5943	9.05615
Q42581	Ribose-phosphate pyrophosphokinase 1, chloroplastic OS=Arabidopsis thaliana GN=PRS1 PE=2 SV=2 - [KPRS1_ARATH]	515.999	67.25	1	12	24	129	403	43.6675	7.62061
Q42583	Ribose-phosphate pyrophosphokinase 2, chloroplastic OS=Arabidopsis thaliana GN=PRS2 PE=2 SV=2 - [KPRS2_ARATH]	493.113	62.5	1	13	25	118	400	43.3055	8.20654
O24457	Pyruvate dehydrogenase E1 component subunit alpha-3, chloroplastic OS=Arabidopsis thaliana GN=PDH-E1 ALPHA PE=1 SV=1 - [ODPA3_ARATH]	409.75	61.21	1	32	32	101	428	47.1439	7.48877
Q0WLB5	Clathrin heavy chain 2 OS=Arabidopsis thaliana GN=CHC2 PE=1 SV=1 - [CLAH2_ARATH]	341.947	41.1	1	12	58	94	1703	193.148	5.37646
Q94BT0	Sucrose-phosphate synthase 1 OS=Arabidopsis thaliana GN=SPS1 PE=1 SV=1 - [SPSA1_ARATH]	338.529	46.02	1	40	44	85	1043	117.247	6.43018
Q0WNJ6	Clathrin heavy chain 1 OS=Arabidopsis thaliana GN=CHC1 PE=1 SV=1 - [CLAH1_ARATH]	327.405	38.65	1	9	55	89	1705	193.122	5.40186
P22953	Probable mediator of RNA polymerase II transcription subunit 37e OS=Arabidopsis thaliana GN=MED37E PE=1 SV=3 - [MD37E_ARATH]	302.782	60.06	1	15	33	80	651	71.3131	5.12256
Q56YW9	Tubulin beta-2 chain OS=Arabidopsis thaliana GN=TUBB2 PE=2 SV=2 - [TBB2_ARATH]	260.47	64.22	1	8	26	70	450	50.701	4.80518
P29515	Tubulin beta-7 chain OS=Arabidopsis thaliana GN=TUBB7 PE=2 SV=1 - [TBB7_ARATH]	245.733	63.47	1	5	22	63	449	50.714	4.83057
Q9LLC1	Biotin carboxyl carrier protein of acetyl-CoA carboxylase 2, chloroplastic OS=Arabidopsis thaliana GN=BCCP2 PE=2 SV=1 - [BCCP2_ARATH]	222.802	39.61	1	6	9	65	255	27.262	7.79639
P24636	Tubulin beta-4 chain OS=Arabidopsis thaliana GN=TUBB4 PE=2 SV=2 - [TBB4_ARATH]	217.126	64.19	1	8	21	52	444	49.7907	4.85596
O65719	Heat shock 70 kDa protein 3 OS=Arabidopsis thaliana GN=HSP70-3 PE=1 SV=1 - [HSP7C_ARATH]	185.756	42.37	1	7	24	51	649	71.1032	5.07178
Q9LKR3	Mediator of RNA polymerase II transcription subunit 37a OS=Arabidopsis thaliana GN=MED37A PE=1 SV=1 - [MD37A_ARATH]	181.323	46.04	1	23	24	49	669	73.584	5.17334
P53492	Actin-7 OS=Arabidopsis thaliana GN=ACT7 PE=1 SV=1 - [ACT7_ARATH]	180.781	61.8	1	9	21	51	377	41.709	5.49072
Q8GUM2	Heat shock 70 kDa protein 9, mitochondrial OS=Arabidopsis thaliana GN=HSP70-9 PE=2 SV=1 - [HSP7I_ARATH]	175.645	48.09	1	23	29	48	682	73.0296	5.61768
Q9C6Z3	Pyruvate dehydrogenase E1 component subunit beta-2, chloroplastic OS=Arabidopsis thaliana GN=PDH-E1 BETA PE=2 SV=1 - [ODPB2_ARATH]	163.547	31.77	1	3	12	39	406	44.2162	6.354
P22954	Probable mediator of RNA polymerase II transcription subunit 37c OS=Arabidopsis thaliana GN=MED37D PE=1 SV=2 - [MD37D_ARATH]	162.011	47.78	1	10	24	44	653	71.3422	5.12256
B9DGT7	Tubulin alpha-2 chain OS=Arabidopsis thaliana GN=TUBA2 PE=2 SV=2 - [TBA2_ARATH]	160.172	59.11	2	5	19	42	450	49.5093	5.05908
O64688	Pyruvate dehydrogenase E1 component subunit beta-3, chloroplastic OS=Arabidopsis thaliana GN=E1-BETA-2 PE=2 SV=1 - [ODPB3_ARATH]	151.754	32.27	1	3	12	38	406	43.9871	5.79541
Q56WH1	Tubulin alpha-3 chain OS=Arabidopsis thaliana GN=TUBA3 PE=1 SV=2 - [TBA3_ARATH]	129.581	53.78	1	4	18	36	450	49.6225	5.09717
Q9STW6	Heat shock 70 kDa protein 6, chloroplastic OS=Arabidopsis thaliana GN=HSP70-6 PE=1 SV=1 - [HSP7F_ARATH]	129.327	36.07	1	11	24	36	718	76.4614	5.19873
P29514	Tubulin beta-6 chain OS=Arabidopsis thaliana GN=TUBB6 PE=2 SV=1 - [TBB6_ARATH]	127.835	47.66	1	3	16	34	449	50.553	4.81787
F4JLK2	Probable sucrose-phosphate synthase 4 OS=Arabidopsis thaliana GN=SPS4 PE=1 SV=1 - [SPSA4_ARATH]	116.592	35.52	1	25	26	34	1050	118.804	6.66846
Q9LDZ0	Heat shock 70 kDa protein 10, mitochondrial OS=Arabidopsis thaliana GN=HSP70-10 PE=2 SV=1 - [HSP7J_ARATH]	109.751	35.34	1	14	20	29	682	72.9457	5.78271
Q9LTX9	Heat shock 70 kDa protein 7, chloroplastic OS=Arabidopsis thaliana GN=HSP70-7 PE=1 SV=1 - [HSP7G_ARATH]	107.736	34.26	1	8	21	30	718	76.9497	5.30029
P29197	Chaperonin CPN60, mitochondrial OS=Arabidopsis thaliana GN=CPN60 PE=2 SV=2 - [CH60A_ARATH]	107.719	46.62	1	14	21	30	577	61.2422	5.78271
Q8RWN9	Dihydrolipoyllysine-residue acetyltransferase component 2 of pyruvate dehydrogenase complex, mitochondrial OS=Arabidopsis thaliana GN=At3g13930 PE=2 SV=2 - [ODP22_ARATH]	103.171	33.4	1	9	12	26	539	58.431	7.6499
Q9FLQ4	Dihydrolipoyllysine-residue succinyltransferase component of 2-oxoglutarate dehydrogenase complex 1, mitochondrial OS=Arabidopsis thaliana GN=At5g55070 PE=2 SV=1 - [ODO2A_ARATH]	100.459	29.74	1	5	13	29	464	50.1021	9.14404
Q8H107	Dihydrolipoyllysine-residue succinyltransferase component of 2-oxoglutarate dehydrogenase complex 2, mitochondrial OS=Arabidopsis thaliana GN=At4g26910 PE=2 SV=2 - [ODO2B_ARATH]	98.5836	27.37	1	3	11	27	464	50.0281	9.08545
Q9SR37	Beta-glucosidase 23 OS=Arabidopsis thaliana GN=BGLU23 PE=1 SV=1 - [BGL23_ARATH]	89.7794	43.7	1	13	13	21	524	59.6827	6.91748
Q38882	Phospholipase D alpha 1 OS=Arabidopsis thaliana GN=PLDALPHA1 PE=1 SV=2 - [PLDA1_ARATH]	89.5098	34.57	1	19	19	25	810	91.7901	5.87158
P83483	ATP synthase subunit beta-1, mitochondrial OS=Arabidopsis thaliana GN=At5g08670 PE=1 SV=1 - [ATPBM_ARATH]	89.3054	48.38	3	17	17	25	556	59.634	6.62451
Q96292	Actin-2 OS=Arabidopsis thaliana GN=ACT2 PE=1 SV=1 - [ACT2_ARATH]	88.5856	48.28	2	7	16	28	377	41.8499	5.57959
P19456	ATPase 2, plasma membrane-type OS=Arabidopsis thaliana GN=AHA2 PE=1 SV=2 - [PMA2_ARATH]	88.2147	29.43	1	20	20	25	948	104.335	6.99072
Q9M3A8	Pentatricopeptide repeat-containing protein At3g49240 OS=Arabidopsis thaliana GN=EMB1796 PE=2 SV=1 - [PP273_ARATH]	86.7673	44.83	1	20	20	26	629	71.247	5.52881
P48349	14-3-3-like protein GF14 lambda OS=Arabidopsis thaliana GN=GRF6 PE=1 SV=1 - [14336_ARATH]	81.5515	69.35	1	6	12	23	248	27.9578	4.84326
P0CJ46	Actin-1 OS=Arabidopsis thaliana GN=ACT1 PE=1 SV=1 - [ACT1_ARATH]	78.2774	40.58	1	5	13	25	377	41.7709	5.49072
P42813	Ribonuclease 1 OS=Arabidopsis thaliana GN=RNS1 PE=1 SV=1 - [RNS1_ARATH]	76.9329	55.65	1	10	10	19	230	25.3801	5.24951
Q42539	Protein-L-isoaspartate O-methyltransferase 1 OS=Arabidopsis thaliana GN=PIMT1 PE=1 SV=3 - [PIMT1_ARATH]	76.8675	43.48	1	7	7	21	230	24.5985	5.77002
P17094	60S ribosomal protein L3-1 OS=Arabidopsis thaliana GN=ARP1 PE=2 SV=5 - [RL31_ARATH]	74.5499	42.42	1	16	16	25	389	44.5307	10.1694
Q8LF20	Putative clathrin assembly protein At2g25430 OS=Arabidopsis thaliana GN=At2g25430 PE=1 SV=2 - [CAP2_ARATH]	74.4436	34.46	1	10	15	21	653	72.0388	5.42725
P11139	Tubulin alpha-1 chain OS=Arabidopsis thaliana GN=TUBA1 PE=2 SV=1 - [TBA1_ARATH]	71.7215	32.89	1	2	10	20	450	49.7684	5.04639
P93306	NADH dehydrogenase [ubiquinone] iron-sulfur protein 2 OS=Arabidopsis thaliana GN=NAD7 PE=2 SV=2 - [NDUS2_ARATH]	71.1634	45.43	1	11	11	18	394	44.9327	7.12256
Q9SF40	60S ribosomal protein L4-1 OS=Arabidopsis thaliana GN=RPL4A PE=2 SV=1 - [RL4A_ARATH]	70.9866	37.44	1	4	13	19	406	44.674	10.3452
P0DH99	Elongation factor 1-alpha 1 OS=Arabidopsis thaliana GN=A1 PE=1 SV=1 - [EF1A1_ARATH]	70.5479	28.06	1	11	11	19	449	49.4708	9.11475
Q9LXL5	Sucrose synthase 4 OS=Arabidopsis thaliana GN=SUS4 PE=1 SV=1 - [SUS4_ARATH]	70.1908	34.16	1	17	22	23	808	92.9439	6.56592
O23654	V-type proton ATPase catalytic subunit A OS=Arabidopsis thaliana GN=VHA-A PE=1 SV=1 - [VATA_ARATH]	69.6233	27.29	1	14	14	22	623	68.7688	5.23682
Q9M5J9	Polygalacturonase inhibitor 1 OS=Arabidopsis thaliana GN=PGIP1 PE=2 SV=1 - [PGIP1_ARATH]	68.7765	34.24	1	9	10	20	330	36.6658	7.95752
P49691	60S ribosomal protein L4-2 OS=Arabidopsis thaliana GN=RPL4D PE=2 SV=2 - [RL4B_ARATH]	68.7624	37.84	1	3	12	19	407	44.6939	10.3013
O81416	Endoglucanase 17 OS=Arabidopsis thaliana GN=At4g02290 PE=2 SV=1 - [GUN17_ARATH]	66.6792	43.41	1	13	14	20	516	57.2647	8.98291
O50008	5-methyltetrahydropteroyltriglutamate--homocysteine methyltransferase 1 OS=Arabidopsis thaliana GN=MS1 PE=1 SV=1 - [METE1_ARATH]	62.577	26.41	1	14	14	19	765	84.3035	6.50732
P94017	Putative clathrin assembly protein At1g14910 OS=Arabidopsis thaliana GN=At1g14910 PE=2 SV=2 - [CAP9_ARATH]	62.1105	28.32	1	12	12	17	692	75.4689	4.89404
Q9M5J8	Polygalacturonase inhibitor 2 OS=Arabidopsis thaliana GN=PGIP2 PE=2 SV=2 - [PGIP2_ARATH]	61.5703	53.64	1	11	12	17	330	37.0442	8.80713
P11574	V-type proton ATPase subunit B1 OS=Arabidopsis thaliana GN=VHA-B1 PE=2 SV=2 - [VATB1_ARATH]	61.4414	37.24	2	12	12	17	486	54.0736	5.09717
P51818	Heat shock protein 90-3 OS=Arabidopsis thaliana GN=HSP90-3 PE=1 SV=2 - [HS903_ARATH]	61.1511	27.32	2	13	13	18	699	80.0018	5.04639
Q94AW8	Chaperone protein dnaJ 3 OS=Arabidopsis thaliana GN=ATJ3 PE=1 SV=2 - [DNAJ3_ARATH]	60.1614	33.33	1	10	10	18	420	46.4148	6.11279
Q5M729	Dihydrolipoyllysine-residue acetyltransferase component 3 of pyruvate dehydrogenase complex, mitochondrial OS=Arabidopsis thaliana GN=At1g54220 PE=2 SV=1 - [ODP23_ARATH]	57.7189	30.61	1	9	12	16	539	58.4309	7.84033
Q9LZH9	60S ribosomal protein L7a-2 OS=Arabidopsis thaliana GN=RPL7AB PE=1 SV=1 - [RL7A2_ARATH]	57.1713	33.98	1	4	9	18	256	29.0163	10.1548
Q42112	60S acidic ribosomal protein P0-2 OS=Arabidopsis thaliana GN=RPP0B PE=1 SV=2 - [RLA02_ARATH]	57.0272	30.63	1	5	5	14	320	34.1118	5.07178
O23515	60S ribosomal protein L15-1 OS=Arabidopsis thaliana GN=RPL15A PE=2 SV=1 - [RL151_ARATH]	57.025	40.69	2	8	8	16	204	24.2242	11.4438
Q38942	Rae1-like protein At1g80670 OS=Arabidopsis thaliana GN=At1g80670 PE=1 SV=2 - [RAE1L_ARATH]	56.871	44.13	1	11	11	15	349	38.2437	8.36768
P48348	14-3-3-like protein GF14 kappa OS=Arabidopsis thaliana GN=GRF8 PE=2 SV=2 - [14338_ARATH]	56.1512	58.87	1	3	10	17	248	28.0109	4.89404
P51413	60S ribosomal protein L17-2 OS=Arabidopsis thaliana GN=RPL17B PE=2 SV=2 - [RL172_ARATH]	55.6073	50.86	1	8	8	15	175	19.8415	10.1108
P92549	ATP synthase subunit alpha, mitochondrial OS=Arabidopsis thaliana GN=ATPA PE=1 SV=2 - [ATPAM_ARATH]	55.5089	37.67	1	14	14	18	507	55.0108	6.60986
Q0WQF7	Dihydrolipoyllysine-residue acetyltransferase component 1 of pyruvate dehydrogenase complex, mitochondrial OS=Arabidopsis thaliana GN=LTA3 PE=2 SV=2 - [ODP21_ARATH]	55.371	27.79	1	12	12	16	637	68.8198	5.5415
Q9M367	Beclin-1-like protein OS=Arabidopsis thaliana GN=At3g61710 PE=2 SV=2 - [BECN1_ARATH]	53.783	34.62	1	13	13	16	517	58.4671	5.90967
P32962	Nitrilase 2 OS=Arabidopsis thaliana GN=NIT2 PE=1 SV=1 - [NRL2_ARATH]	53.6118	45.13	1	7	9	16	339	37.1296	5.5542
F4HYF3	Bifunctional D-cysteine desulfhydrase/1-aminocyclopropane-1-carboxylate deaminase, mitochondrial OS=Arabidopsis thaliana GN=DCD PE=1 SV=1 - [DCYD1_ARATH]	53.3725	38.65	1	12	12	14	401	43.8725	7.35693
P31167	ADP,ATP carrier protein 1, mitochondrial OS=Arabidopsis thaliana GN=AAC1 PE=1 SV=2 - [ADT1_ARATH]	53.096	24.15	1	4	11	19	381	41.4494	9.83252
Q9T053	Phospholipase D gamma 1 OS=Arabidopsis thaliana GN=PLDGAMMA1 PE=1 SV=1 - [PLDG1_ARATH]	53.0727	25.29	1	14	15	16	858	95.5272	8.14795
Q9T043	60S ribosomal protein L14-2 OS=Arabidopsis thaliana GN=RPL14B PE=2 SV=1 - [RL142_ARATH]	52.3478	61.94	1	8	8	15	134	15.4956	10.0376
Q9FLX7	Probable NADH dehydrogenase [ubiquinone] 1 alpha subcomplex subunit 5, mitochondrial OS=Arabidopsis thaliana GN=At5g52840 PE=1 SV=1 - [NDUA5_ARATH]	51.2298	71.01	1	9	9	15	169	19.1669	4.76709
Q94CE5	Gamma-aminobutyrate transaminase POP2, mitochondrial OS=Arabidopsis thaliana GN=POP2 PE=1 SV=1 - [GATP_ARATH]	51.1618	41.67	1	12	12	14	504	55.1524	7.94287
Q9FY54	Probable sucrose-phosphate synthase 2 OS=Arabidopsis thaliana GN=SPS2 PE=1 SV=1 - [SPSA2_ARATH]	50.6278	15	1	8	12	16	1047	116.893	6.62451
P41127	60S ribosomal protein L13-1 OS=Arabidopsis thaliana GN=RPL13B PE=1 SV=1 - [RL131_ARATH]	50.1852	50.49	1	5	9	15	206	23.7522	11.019
Q9SX52	Phytochrome-associated serine/threonine-protein phosphatase 1 OS=Arabidopsis thaliana GN=FYPP1 PE=2 SV=1 - [FYPP1_ARATH]	49.7305	51.49	1	10	10	12	303	34.797	5.07178
P42643	14-3-3-like protein GF14 chi OS=Arabidopsis thaliana GN=GRF1 PE=1 SV=3 - [14331_ARATH]	48.5539	43.07	1	5	8	13	267	29.9129	4.80518
Q9FJR0	Regulator of nonsense transcripts 1 homolog OS=Arabidopsis thaliana GN=UPF1 PE=1 SV=2 - [RENT1_ARATH]	48.5025	13.64	1	11	11	13	1254	136.783	6.48096
P49692	60S ribosomal protein L7a-1 OS=Arabidopsis thaliana GN=RPL7AA PE=1 SV=2 - [RL7A1_ARATH]	48.3672	29.57	1	2	7	15	257	29.1113	10.1255
Q9SLF7	60S acidic ribosomal protein P2-2 OS=Arabidopsis thaliana GN=RPP2B PE=1 SV=1 - [RLA22_ARATH]	47.5723	86.96	1	4	7	13	115	11.4369	4.67822
Q9FMU6	Mitochondrial phosphate carrier protein 3, mitochondrial OS=Arabidopsis thaliana GN=MPT3 PE=1 SV=1 - [MPCP3_ARATH]	47.1681	34.67	1	11	11	16	375	40.0635	9.20264
Q9SV20	Coatomer subunit beta-2 OS=Arabidopsis thaliana GN=At4g31490 PE=2 SV=2 - [COPB2_ARATH]	46.744	15.61	1	11	11	13	948	106.01	6.01123
P49690	60S ribosomal protein L23 OS=Arabidopsis thaliana GN=RPL23A PE=2 SV=3 - [RL23_ARATH]	46.0844	55.71	1	7	7	12	140	15.0171	10.4771
P42644	14-3-3-like protein GF14 psi OS=Arabidopsis thaliana GN=GRF3 PE=1 SV=2 - [14333_ARATH]	45.7349	47.45	1	5	9	13	255	28.5883	4.79248
P25696	Bifunctional enolase 2/transcriptional activator OS=Arabidopsis thaliana GN=ENO2 PE=1 SV=1 - [ENO2_ARATH]	45.4024	32.43	1	9	9	12	444	47.6893	5.77002
Q9SEI2	26S protease regulatory subunit 6A homolog A OS=Arabidopsis thaliana GN=RPT5A PE=1 SV=1 - [PS6AA_ARATH]	44.195	38.44	1	10	11	12	424	47.4503	5.03369
Q9ZU52	Probable fructose-bisphosphate aldolase 3, chloroplastic OS=Arabidopsis thaliana GN=FBA3 PE=1 SV=1 - [ALFC3_ARATH]	43.4816	30.69	1	7	7	12	391	42.3006	8.08936
P43297	Cysteine proteinase RD21a OS=Arabidopsis thaliana GN=RD21A PE=1 SV=1 - [RD21A_ARATH]	43.2015	12.55	1	4	4	11	462	50.9334	5.41455
P59230	60S ribosomal protein L10a-2 OS=Arabidopsis thaliana GN=RPL10AB PE=2 SV=1 - [R10A2_ARATH]	43.0853	44.91	1	4	8	13	216	24.4092	9.87646
Q93VT9	60S ribosomal protein L10-1 OS=Arabidopsis thaliana GN=RPL10A PE=1 SV=1 - [RL101_ARATH]	42.9287	41.82	1	5	8	12	220	24.9012	10.4917
Q9C5M0	Mitochondrial dicarboxylate/tricarboxylate transporter DTC OS=Arabidopsis thaliana GN=DTC PE=1 SV=1 - [DTC_ARATH]	41.9564	45.97	1	11	11	13	298	31.8912	9.23193
P25858	Glyceraldehyde-3-phosphate dehydrogenase GAPC1, cytosolic OS=Arabidopsis thaliana GN=GAPC1 PE=1 SV=2 - [G3PC1_ARATH]	41.7619	38.17	2	8	8	11	338	36.8911	7.12256
Q9LYG3	NADP-dependent malic enzyme 2 OS=Arabidopsis thaliana GN=NADP-ME2 PE=1 SV=1 - [MAOP2_ARATH]	41.5827	32.99	1	10	10	11	588	64.3722	6.41748
Q9FNG3	Uncharacterized protein At5g06450 OS=Arabidopsis thaliana GN=At5g06450 PE=1 SV=1 - [Y5645_ARATH]	41.216	51.94	1	9	9	13	206	23.201	5.021
Q38946	Glutamate dehydrogenase 2 OS=Arabidopsis thaliana GN=GDH2 PE=1 SV=1 - [DHE2_ARATH]	41.1822	36.98	1	7	10	11	411	44.6707	6.53662
Q9LRX8	60S ribosomal protein L13a-2 OS=Arabidopsis thaliana GN=RPL13AB PE=1 SV=1 - [R13A2_ARATH]	40.7267	45.63	1	7	10	13	206	23.4438	10.3452
Q9C9C5	60S ribosomal protein L6-3 OS=Arabidopsis thaliana GN=RPL6C PE=2 SV=1 - [RL63_ARATH]	40.7023	39.06	2	3	9	13	233	26.0905	10.1694
P49688	40S ribosomal protein S2-3 OS=Arabidopsis thaliana GN=RPS2C PE=1 SV=2 - [RS23_ARATH]	40.7003	34.04	1	2	8	13	285	30.8593	10.2866
P49227	60S ribosomal protein L5-2 OS=Arabidopsis thaliana GN=RPL5B PE=2 SV=3 - [RL52_ARATH]	40.291	26.91	1	7	7	12	301	34.4157	9.17334
Q9LUT2	S-adenosylmethionine synthase 4 OS=Arabidopsis thaliana GN=METK4 PE=1 SV=1 - [METK4_ARATH]	40.1999	25.95	1	4	7	11	393	42.7687	5.80811
Q94A40	Coatomer subunit alpha-1 OS=Arabidopsis thaliana GN=At1g62020 PE=2 SV=2 - [COPA1_ARATH]	40.0677	13.82	1	13	13	14	1216	136.48	6.97607
Q9SIV2	26S proteasome non-ATPase regulatory subunit 2 homolog A OS=Arabidopsis thaliana GN=RPN1A PE=1 SV=2 - [PSD2A_ARATH]	39.743	18.41	1	12	12	12	891	98.0818	5.09717
Q9M0V3	DNA damage-binding protein 1a OS=Arabidopsis thaliana GN=DDB1A PE=1 SV=1 - [DDB1A_ARATH]	39.5225	12.59	1	11	11	13	1088	121.23	5.2876
P60040	60S ribosomal protein L7-2 OS=Arabidopsis thaliana GN=RPL7B PE=2 SV=1 - [RL72_ARATH]	39.3129	38.84	1	4	6	10	242	28.1535	9.93506
P0C896	Pentatricopeptide repeat-containing protein At3g02650, mitochondrial OS=Arabidopsis thaliana GN=At3g02650 PE=2 SV=1 - [PP209_ARATH]	38.9508	23.96	1	11	11	12	576	63.7974	5.14795
O04314	PYK10-binding protein 1 OS=Arabidopsis thaliana GN=PBP1 PE=1 SV=1 - [PYBP1_ARATH]	38.8269	49.33	1	10	10	12	298	32.1383	5.77002
P42645	14-3-3-like protein GF14 upsilon OS=Arabidopsis thaliana GN=GRF5 PE=1 SV=2 - [14335_ARATH]	38.7329	33.96	1	2	6	10	268	30.1632	4.80518
P46422	Glutathione S-transferase F2 OS=Arabidopsis thaliana GN=GSTF2 PE=1 SV=3 - [GSTF2_ARATH]	38.6442	67.92	1	10	10	12	212	24.1136	6.354
Q9FZ76	60S ribosomal protein L6-1 OS=Arabidopsis thaliana GN=RPL6A PE=2 SV=1 - [RL61_ARATH]	38.6242	39.06	1	3	9	12	233	26.1365	10.0962
F4I3B3	Polyadenylate-binding protein RBP47A OS=Arabidopsis thaliana GN=RBP47A PE=2 SV=1 - [RB47A_ARATH]	37.3006	24.94	1	5	6	9	445	48.4528	5.99854
Q8S9J8	Probable clathrin assembly protein At4g32285 OS=Arabidopsis thaliana GN=At4g32285 PE=1 SV=2 - [CAP1_ARATH]	37.0477	22.2	1	5	10	12	635	70.5102	6.11279
Q9LQI9	Oligouridylate-binding protein 1B OS=Arabidopsis thaliana GN=UBP1B PE=1 SV=1 - [UBP1B_ARATH]	36.4284	15.27	1	6	7	10	419	46.0195	7.57666
P51407	60S acidic ribosomal protein P2-1 OS=Arabidopsis thaliana GN=RPP2A PE=2 SV=2 - [RLA21_ARATH]	36.1636	50.43	1	2	5	10	115	11.4449	4.61475
Q9CAV0	40S ribosomal protein S3a-1 OS=Arabidopsis thaliana GN=RPS3AA PE=1 SV=3 - [RS3A1_ARATH]	35.9017	36.26	1	4	8	10	262	29.8318	9.75928
Q9C5I1	UDP-sugar pyrophosphorylase OS=Arabidopsis thaliana GN=USP PE=1 SV=1 - [USP_ARATH]	35.4555	15.31	1	7	7	10	614	67.8098	6.49365
P42791	60S ribosomal protein L18-2 OS=Arabidopsis thaliana GN=RPL18B PE=1 SV=2 - [RL182_ARATH]	35.0901	34.22	2	5	5	8	187	20.9127	10.9751
P41377	Eukaryotic initiation factor 4A-2 OS=Arabidopsis thaliana GN=TIF4A-2 PE=1 SV=1 - [IF4A2_ARATH]	34.9015	20.87	1	6	6	12	412	46.7329	5.68115
Q42521	Glutamate decarboxylase 1 OS=Arabidopsis thaliana GN=GAD1 PE=1 SV=2 - [DCE1_ARATH]	34.6827	25.9	1	9	9	10	502	57.03	5.52881
P51414	60S ribosomal protein L26-1 OS=Arabidopsis thaliana GN=RPL26A PE=2 SV=2 - [RL261_ARATH]	34.4785	36.99	1	8	8	11	146	16.9342	10.7847
P46286	60S ribosomal protein L8-1 OS=Arabidopsis thaliana GN=RPL8A PE=1 SV=2 - [RL81_ARATH]	33.9878	38.37	1	3	8	11	258	27.8418	10.9019
Q03251	Glycine-rich RNA-binding protein 8 OS=Arabidopsis thaliana GN=RBG8 PE=1 SV=1 - [RBG8_ARATH]	33.969	54.44	1	6	8	10	169	16.5685	5.68115
P40941	ADP,ATP carrier protein 2, mitochondrial OS=Arabidopsis thaliana GN=AAC2 PE=2 SV=2 - [ADT2_ARATH]	33.689	17.4	1	1	8	13	385	41.7196	9.78857
Q8VWF5	Protein MEI2-like 5 OS=Arabidopsis thaliana GN=ML5 PE=1 SV=1 - [AML5_ARATH]	33.62	20	1	9	9	9	800	88.1571	6.20166
Q9SUT5	Protein SGT1 homolog B OS=Arabidopsis thaliana GN=SGT1B PE=1 SV=1 - [SGT1B_ARATH]	33.4178	27.93	1	8	8	11	358	39.7372	5.10986
Q93W22	60S ribosomal protein L10-3 OS=Arabidopsis thaliana GN=RPL10C PE=2 SV=1 - [RL103_ARATH]	33.4	31.67	1	3	6	9	221	24.9132	10.5649
Q9LFH5	60S ribosomal protein L12-2 OS=Arabidopsis thaliana GN=RPL12B PE=1 SV=1 - [RL122_ARATH]	33.0509	50.6	1	6	6	9	166	17.9588	8.96826
Q8VZB9	60S ribosomal protein L10a-1 OS=Arabidopsis thaliana GN=RPL10AA PE=2 SV=1 - [R10A1_ARATH]	33.0056	45.37	1	4	8	10	216	24.4532	9.87646
P49040	Sucrose synthase 1 OS=Arabidopsis thaliana GN=SUS1 PE=1 SV=3 - [SUSY1_ARATH]	32.9613	20.67	1	6	11	11	808	92.939	6.20166
Q8L8Y0	40S ribosomal protein S2-1 OS=Arabidopsis thaliana GN=RPS2A PE=2 SV=2 - [RS21_ARATH]	32.9488	33.8	2	2	8	10	284	30.7223	10.2573
Q43725	Cysteine synthase, mitochondrial OS=Arabidopsis thaliana GN=OASC PE=1 SV=3 - [CYSKM_ARATH]	32.335	21.4	1	7	7	9	430	45.7856	8.17725
Q96250	ATP synthase subunit gamma, mitochondrial OS=Arabidopsis thaliana GN=ATPC PE=2 SV=1 - [ATPG3_ARATH]	32.1671	33.85	1	8	8	10	325	35.4256	8.89502
O23702	C-terminal binding protein AN OS=Arabidopsis thaliana GN=AN PE=1 SV=1 - [CTBP_ARATH]	32.1416	17.3	2	8	8	9	636	70.1056	6.59521
Q38900	Peptidyl-prolyl cis-trans isomerase CYP19-1 OS=Arabidopsis thaliana GN=CYP19-1 PE=1 SV=1 - [CP19A_ARATH]	32.1414	58.96	1	4	6	7	173	18.4801	8.42627
Q39258	V-type proton ATPase subunit E1 OS=Arabidopsis thaliana GN=VHA-E1 PE=1 SV=2 - [VATE1_ARATH]	32.0563	44.35	1	9	9	10	230	26.0437	6.40479
Q9T074	Phosphoenolpyruvate carboxykinase [ATP] OS=Arabidopsis thaliana GN=PCKA PE=1 SV=1 - [PCKA_ARATH]	31.7367	23.1	1	10	10	10	671	73.3587	7.07861
Q9SAR5	Ankyrin repeat domain-containing protein 2 OS=Arabidopsis thaliana GN=AKR2 PE=1 SV=2 - [AKR2_ARATH]	30.978	22.22	1	5	5	8	342	36.9609	4.57666
Q9ZVI3	KH domain-containing protein At2g38610 OS=Arabidopsis thaliana GN=At2g38610 PE=1 SV=1 - [QKIL3_ARATH]	30.6855	44.76	1	7	7	8	286	31.701	8.83643
Q9SEI4	26S protease regulatory subunit 6B homolog OS=Arabidopsis thaliana GN=RPT3 PE=1 SV=1 - [PRS6B_ARATH]	30.5864	21.57	1	4	5	8	408	45.7226	5.60498
Q8L7B5	Chaperonin CPN60-like 1, mitochondrial OS=Arabidopsis thaliana GN=At2g33210 PE=2 SV=1 - [CH60B_ARATH]	30.5647	20.17	1	2	9	10	585	61.9395	6.68311
Q42064	60S ribosomal protein L8-3 OS=Arabidopsis thaliana GN=RPL8C PE=1 SV=2 - [RL83_ARATH]	30.4002	33.33	1	2	7	10	258	27.9308	10.8286
P54609	Cell division control protein 48 homolog A OS=Arabidopsis thaliana GN=CDC48A PE=1 SV=1 - [CD48A_ARATH]	30.3741	14.34	1	7	7	9	809	89.3374	5.24951
Q84LR6	Probable inactive purple acid phosphatase 14 OS=Arabidopsis thaliana GN=PAP14 PE=2 SV=1 - [PPA14_ARATH]	30.2101	28.93	1	8	8	9	401	45.5462	6.40479
Q9SIN2	Protein trichome birefringence-like 39 OS=Arabidopsis thaliana GN=TBL39 PE=2 SV=1 - [TBL39_ARATH]	29.7573	20.44	1	7	7	9	367	43.1373	9.43701
Q9LZI2	UDP-glucuronic acid decarboxylase 2 OS=Arabidopsis thaliana GN=UXS2 PE=1 SV=1 - [UXS2_ARATH]	29.4127	22.47	1	6	6	7	445	49.9398	9.14404
Q42262	40S ribosomal protein S3a-2 OS=Arabidopsis thaliana GN=RPS3AB PE=2 SV=3 - [RS3A2_ARATH]	29.2442	30.15	1	3	7	9	262	29.7848	9.74463
P49211	60S ribosomal protein L32-1 OS=Arabidopsis thaliana GN=RPL32A PE=2 SV=2 - [RL321_ARATH]	29.1235	48.87	1	3	5	7	133	15.4935	10.8872
P51418	60S ribosomal protein L18a-2 OS=Arabidopsis thaliana GN=RPL18AB PE=2 SV=2 - [R18A2_ARATH]	28.8767	34.83	1	5	5	8	178	21.2934	10.4771
Q9SI61	Amidophosphoribosyltransferase 1, chloroplastic OS=Arabidopsis thaliana GN=ASE1 PE=2 SV=1 - [ASE1_ARATH]	28.867	21.02	1	8	8	9	566	61.8035	6.22705
Q9SFU1	60S ribosomal protein L13a-1 OS=Arabidopsis thaliana GN=RPL13AA PE=2 SV=1 - [R13A1_ARATH]	28.2798	40.29	1	5	8	9	206	23.4508	10.4038
Q9ZQE5	Pentatricopeptide repeat-containing protein At2g15690 OS=Arabidopsis thaliana GN=PCMP-H66 PE=2 SV=2 - [PP153_ARATH]	28.2014	13.47	1	5	5	8	579	65.572	7.47412
P51430	40S ribosomal protein S6-2 OS=Arabidopsis thaliana GN=RPS6B PE=1 SV=3 - [RS62_ARATH]	27.8856	29.72	2	7	7	8	249	28.1445	10.8286
P19171	Basic endochitinase B OS=Arabidopsis thaliana GN=CHI-B PE=1 SV=3 - [CHIB_ARATH]	27.7546	35.22	1	6	6	7	335	36.1602	7.60596
Q9MAH0	Phosphoenolpyruvate carboxylase 1 OS=Arabidopsis thaliana GN=PPC1 PE=1 SV=1 - [CAPP1_ARATH]	27.544	11.48	1	9	9	9	967	110.217	6.06201
Q9SSB5	26S protease regulatory subunit 7 homolog A OS=Arabidopsis thaliana GN=RPT1A PE=1 SV=1 - [PRS7A_ARATH]	27.3141	24.65	1	8	8	8	426	47.7727	6.65381
Q9SMX3	Mitochondrial outer membrane protein porin 3 OS=Arabidopsis thaliana GN=VDAC3 PE=1 SV=3 - [VDAC3_ARATH]	27.2786	38.32	1	7	8	8	274	29.193	8.20654
P31414	Pyrophosphate-energized vacuolar membrane proton pump 1 OS=Arabidopsis thaliana GN=AVP1 PE=1 SV=1 - [AVP1_ARATH]	27.2757	12.86	1	7	7	8	770	80.7677	5.26221
Q9LP45	26S proteasome non-ATPase regulatory subunit 11 homolog OS=Arabidopsis thaliana GN=RPN6 PE=1 SV=1 - [PSD11_ARATH]	27.2578	26.49	1	8	8	8	419	46.7198	6.66846
Q94BQ2	26S protease regulatory subunit 8 homolog B OS=Arabidopsis thaliana GN=RPT6B PE=1 SV=1 - [PRS8B_ARATH]	27.0312	21.96	2	5	6	8	419	47.1267	8.5874
Q9FF90	60S ribosomal protein L13-3 OS=Arabidopsis thaliana GN=RPL13D PE=1 SV=1 - [RL133_ARATH]	26.4614	32.52	1	2	6	9	206	23.4709	11.0044
Q9CAA4	Transcription factor BIM2 OS=Arabidopsis thaliana GN=BIM2 PE=1 SV=1 - [BIM2_ARATH]	26.3306	26.05	1	5	5	7	311	34.4662	5.36377
P93733	Phospholipase D beta 1 OS=Arabidopsis thaliana GN=PLDBETA1 PE=2 SV=4 - [PLDB1_ARATH]	25.9723	10.43	1	6	7	8	1083	121.024	7.45947
O23255	Adenosylhomocysteinase 1 OS=Arabidopsis thaliana GN=SAHH1 PE=1 SV=1 - [SAHH1_ARATH]	25.7476	24.74	1	5	5	6	485	53.3441	5.97314
Q38799	Pyruvate dehydrogenase E1 component subunit beta-1, mitochondrial OS=Arabidopsis thaliana GN=PDH2 PE=1 SV=2 - [ODPB1_ARATH]	25.7022	23.14	1	6	6	8	363	39.1511	5.8335
Q93VH9	40S ribosomal protein S4-1 OS=Arabidopsis thaliana GN=RPS4A PE=2 SV=1 - [RS41_ARATH]	25.4558	27.2	3	6	6	8	261	29.7842	10.1694
Q9SYT0	Annexin D1 OS=Arabidopsis thaliana GN=ANN1 PE=1 SV=1 - [ANXD1_ARATH]	25.2805	32.49	1	7	7	7	317	36.1815	5.37646
Q9SL67	26S proteasome regulatory subunit 4 homolog B OS=Arabidopsis thaliana GN=RPT2B PE=1 SV=1 - [PRS4B_ARATH]	24.9116	22.8	2	6	6	8	443	49.316	6.1001
P59224	40S ribosomal protein S13-2 OS=Arabidopsis thaliana GN=RPS13B PE=2 SV=1 - [RS132_ARATH]	24.6174	45.7	1	7	7	8	151	17.0745	10.3892
Q9SGW3	26S proteasome non-ATPase regulatory subunit 8 homolog A OS=Arabidopsis thaliana GN=RPN12A PE=1 SV=1 - [PSD8A_ARATH]	24.5264	37.45	1	7	7	7	267	30.6866	4.90674
Q9SRZ6	Cytosolic isocitrate dehydrogenase [NADP] OS=Arabidopsis thaliana GN=CICDH PE=2 SV=1 - [ICDHC_ARATH]	24.4907	25.12	1	8	8	9	410	45.7171	6.56592
Q43314	Glutamate dehydrogenase 1 OS=Arabidopsis thaliana GN=GDH1 PE=2 SV=1 - [DHE1_ARATH]	24.3844	16.79	1	3	6	7	411	44.496	6.85889
P36397	ADP-ribosylation factor 1 OS=Arabidopsis thaliana GN=ARF1 PE=1 SV=2 - [ARF1_ARATH]	24.2789	33.7	2	4	4	7	181	20.5957	6.94678
P42339	Phosphatidylinositol 3-kinase VPS34 OS=Arabidopsis thaliana GN=At1g60490 PE=2 SV=2 - [PI3K_ARATH]	24.2146	13.27	1	8	8	8	814	93.268	6.771
Q9SA78	Coatomer subunit epsilon-1 OS=Arabidopsis thaliana GN=At1g30630 PE=2 SV=1 - [COPE1_ARATH]	23.8826	35.62	1	5	5	6	292	32.5814	5.56689
Q8RWV0	Transketolase-1, chloroplastic OS=Arabidopsis thaliana GN=TKL-1 PE=1 SV=1 - [TKTC1_ARATH]	23.5985	14.3	1	7	7	7	741	79.9182	6.3667
Q8LCW9	60S acidic ribosomal protein P1-1 OS=Arabidopsis thaliana GN=RPP1A PE=2 SV=2 - [RLA11_ARATH]	23.3167	66.96	1	3	4	5	112	11.1545	4.36084
P59232	Ubiquitin-40S ribosomal protein S27a-2 OS=Arabidopsis thaliana GN=RPS27AB PE=1 SV=2 - [R27AB_ARATH]	23.2972	35.03	2	5	5	7	157	17.8005	9.80322
Q05758	Ketol-acid reductoisomerase, chloroplastic OS=Arabidopsis thaliana GN=At3g58610 PE=2 SV=2 - [ILV5_ARATH]	23.1993	19.46	1	7	7	8	591	63.7724	6.80029
Q95748	NADH dehydrogenase [ubiquinone] iron-sulfur protein 3 OS=Arabidopsis thaliana GN=NAD9 PE=2 SV=2 - [NDUS3_ARATH]	23.1726	26.32	1	5	5	6	190	22.8654	7.44482
Q9SRU2	Auxin transport protein BIG OS=Arabidopsis thaliana GN=BIG PE=1 SV=2 - [BIG_ARATH]	23.1378	2.33	1	7	7	7	5098	567.527	5.94775
Q8H1Y0	Pyruvate dehydrogenase E1 component subunit alpha-2, mitochondrial OS=Arabidopsis thaliana GN=IAR4 PE=1 SV=2 - [ODPA2_ARATH]	23.09	30.03	1	6	8	8	393	43.3308	7.91357
P49637	60S ribosomal protein L27a-3 OS=Arabidopsis thaliana GN=RPL27AC PE=2 SV=2 - [R27A3_ARATH]	22.9741	25.34	2	3	3	7	146	16.445	10.5942
Q9SJL8	S-adenosylmethionine synthase 3 OS=Arabidopsis thaliana GN=METK3 PE=1 SV=1 - [METK3_ARATH]	22.9134	22.56	1	3	6	7	390	42.4706	6.17627
P49209	60S ribosomal protein L9-1 OS=Arabidopsis thaliana GN=RPL9B PE=1 SV=3 - [RL91_ARATH]	22.9024	42.27	1	7	7	7	194	22.0039	9.45166
Q8L831	Nudix hydrolase 3 OS=Arabidopsis thaliana GN=NUDT3 PE=1 SV=1 - [NUDT3_ARATH]	22.6708	14.38	1	7	7	7	772	86.8022	5.43994
P48491	Triosephosphate isomerase, cytosolic OS=Arabidopsis thaliana GN=CTIMC PE=1 SV=2 - [TPIS_ARATH]	22.0516	36.22	1	5	5	5	254	27.1521	5.50342
Q8LCL3	60S ribosomal protein L27-2 OS=Arabidopsis thaliana GN=RPL27B PE=2 SV=2 - [RL272_ARATH]	22.025	33.33	1	6	6	8	135	15.6048	10.272
Q9LIA8	UDP-glucose 6-dehydrogenase 2 OS=Arabidopsis thaliana GN=UGD2 PE=1 SV=1 - [UGDH2_ARATH]	21.7719	17.92	1	6	6	6	480	53.1391	5.99854
O04209	Clathrin light chain 2 OS=Arabidopsis thaliana GN=CLC2 PE=1 SV=1 - [CLC2_ARATH]	21.525	28.29	1	7	7	7	258	28.8194	4.98291
Q9SID0	Probable fructokinase-1 OS=Arabidopsis thaliana GN=At2g31390 PE=2 SV=1 - [SCRK1_ARATH]	21.4439	25.23	1	7	7	7	325	35.2532	5.49072
Q9FJA6	40S ribosomal protein S3-3 OS=Arabidopsis thaliana GN=RPS3C PE=1 SV=1 - [RS33_ARATH]	21.4197	29.03	3	6	6	7	248	27.4406	9.53955
Q93VG5	40S ribosomal protein S8-1 OS=Arabidopsis thaliana GN=RPS8A PE=2 SV=1 - [RS81_ARATH]	21.3585	36.94	1	7	7	7	222	24.9783	10.3159
Q9SRX2	60S ribosomal protein L19-1 OS=Arabidopsis thaliana GN=RPL19A PE=2 SV=1 - [RL191_ARATH]	21.3234	28.5	1	4	4	6	214	24.5907	11.356
Q9SKU1	Clathrin light chain 1 OS=Arabidopsis thaliana GN=At2g20760 PE=2 SV=1 - [CLC1_ARATH]	21.0267	17.46	1	6	6	7	338	37.2023	6.23975
Q96255	Phosphoserine aminotransferase, chloroplastic OS=Arabidopsis thaliana GN=At4g35630 PE=2 SV=1 - [SERC_ARATH]	20.8724	18.14	1	6	6	6	430	47.3291	8.06006
Q9SIB9	Aconitate hydratase 2, mitochondrial OS=Arabidopsis thaliana GN=ACO2 PE=1 SV=2 - [ACO2M_ARATH]	20.708	8.89	1	6	6	6	990	108.133	7.1665
Q08682	40S ribosomal protein Sa-1 OS=Arabidopsis thaliana GN=RPSaA PE=1 SV=3 - [RSSA1_ARATH]	20.5519	30.2	1	6	6	7	298	32.2708	5.14795
P32961	Nitrilase 1 OS=Arabidopsis thaliana GN=NIT1 PE=1 SV=2 - [NRL1_ARATH]	20.5396	20.23	1	2	4	6	346	38.128	6.27783
Q9SY69	Pentatricopeptide repeat-containing protein At1g10270 OS=Arabidopsis thaliana GN=GRP23 PE=1 SV=1 - [PPR29_ARATH]	20.2149	9.97	1	7	7	7	913	102.03	7.62061
Q8RXN4	3-hydroxyisobutyryl-CoA hydrolase-like protein 2, mitochondrial OS=Arabidopsis thaliana GN=At4g31810 PE=2 SV=1 - [HIBC5_ARATH]	20.1184	19.07	1	5	5	5	409	45.4708	5.22412
Q945Q1	Cysteine proteinase inhibitor 1 OS=Arabidopsis thaliana GN=CYS1 PE=1 SV=2 - [CYT1_ARATH]	19.9961	56.44	1	4	4	6	101	11.2487	5.22412
Q9LSA3	60S ribosomal protein L30-3 OS=Arabidopsis thaliana GN=RPL30C PE=3 SV=1 - [RL303_ARATH]	19.7143	43.75	1	5	5	5	112	12.2715	9.68604
Q9FIB6	26S proteasome non-ATPase regulatory subunit 12 homolog A OS=Arabidopsis thaliana GN=RPN5A PE=1 SV=1 - [PS12A_ARATH]	19.5963	23.3	1	6	6	6	442	50.8048	7.40088
Q9S7I3	Non-specific lipid-transfer protein 2 OS=Arabidopsis thaliana GN=LTP2 PE=3 SV=1 - [NLTP2_ARATH]	19.5647	50.85	1	6	6	7	118	11.9299	8.96826
Q9SZI2	Nucleosome assembly protein 1;1 OS=Arabidopsis thaliana GN=NAP1;1 PE=1 SV=1 - [NAP1A_ARATH]	19.5233	21.51	1	6	6	6	372	42.9709	4.50049
Q7XZU0	Probable phosphoinositide phosphatase SAC9 OS=Arabidopsis thaliana GN=SAC9 PE=1 SV=1 - [SAC9_ARATH]	19.4967	4.79	1	5	5	5	1630	179.949	6.75635
O48818	Expansin-A4 OS=Arabidopsis thaliana GN=EXPA4 PE=1 SV=1 - [EXPA4_ARATH]	19.2579	15.18	1	4	4	6	257	27.8297	9.67139
P48347	14-3-3-like protein GF14 epsilon OS=Arabidopsis thaliana GN=GRF10 PE=1 SV=1 - [14310_ARATH]	18.696	22.83	1	4	5	6	254	28.8974	4.80518
P41916	GTP-binding nuclear protein Ran-1 OS=Arabidopsis thaliana GN=RAN1 PE=1 SV=1 - [RAN1_ARATH]	18.6561	20.36	3	3	3	5	221	25.2598	6.85889
P60039	60S ribosomal protein L7-3 OS=Arabidopsis thaliana GN=RPL7C PE=2 SV=1 - [RL73_ARATH]	18.5321	24.79	1	3	5	6	242	27.9224	9.93506
Q680H3	Pentatricopeptide repeat-containing protein At2g25580 OS=Arabidopsis thaliana GN=PCMP-H75 PE=2 SV=2 - [PP170_ARATH]	18.2791	10.41	1	5	5	6	615	69.8616	5.78271
Q9ZP54	Poly [ADP-ribose] polymerase 1 OS=Arabidopsis thaliana GN=PARP1 PE=1 SV=2 - [PARP1_ARATH]	18.105	7.32	1	6	6	6	983	111.162	8.5874
Q9FHG2	60S ribosomal protein L32-2 OS=Arabidopsis thaliana GN=RPL32B PE=2 SV=1 - [RL322_ARATH]	18.0649	48.87	1	3	5	5	133	15.4655	10.7847
Q9LFW1	UDP-arabinopyranose mutase 2 OS=Arabidopsis thaliana GN=RGP2 PE=1 SV=1 - [RGP2_ARATH]	17.9104	24.17	1	4	6	6	360	40.8635	6.12549
Q9SX80	Polyadenylate-binding protein RBP47C' OS=Arabidopsis thaliana GN=RBP47C' PE=2 SV=1 - [R47CP_ARATH]	17.567	13.36	1	3	4	5	434	48.6014	6.31592
Q9FEF8	Probable mediator of RNA polymerase II transcription subunit 36b OS=Arabidopsis thaliana GN=MED36B PE=1 SV=1 - [MD36B_ARATH]	17.4152	18.83	1	5	5	6	308	32.8091	10.1401
Q96251	ATP synthase subunit O, mitochondrial OS=Arabidopsis thaliana GN=At5g13450 PE=1 SV=2 - [ATPO_ARATH]	17.3031	33.19	1	6	6	6	238	26.305	9.23193
Q39056	Cyclic pyranopterin monophosphate synthase accessory protein, mitochondrial OS=Arabidopsis thaliana GN=CNX3 PE=1 SV=1 - [CNX3_ARATH]	17.1463	22.22	1	4	4	5	270	29.494	8.06006
Q9SX85	Exocyst complex component SEC3A OS=Arabidopsis thaliana GN=SEC3A PE=1 SV=1 - [SEC3A_ARATH]	17.1342	9.58	1	5	5	5	887	100.001	5.75732
Q9LZT4	Expansin-like A1 OS=Arabidopsis thaliana GN=EXLA1 PE=2 SV=1 - [EXLA1_ARATH]	17.0087	24.91	1	5	5	5	265	28.6832	8.00146
Q94AZ4	Probable calcium-binding protein CML13 OS=Arabidopsis thaliana GN=CML13 PE=2 SV=1 - [CML13_ARATH]	16.9486	38.51	1	5	5	6	148	16.5063	4.94482
Q7PC86	ABC transporter G family member 35 OS=Arabidopsis thaliana GN=ABCG35 PE=2 SV=1 - [AB35G_ARATH]	16.9352	5.48	1	6	6	6	1442	162.466	7.89893
Q9FVT2	Probable elongation factor 1-gamma 2 OS=Arabidopsis thaliana GN=At1g57720 PE=2 SV=1 - [EF1G2_ARATH]	16.8634	18.64	1	5	5	5	413	46.3704	5.70654
P17597	Acetolactate synthase, chloroplastic OS=Arabidopsis thaliana GN=ALS PE=1 SV=1 - [ILVB_ARATH]	16.7225	8.21	1	4	4	4	670	72.5392	6.65381
Q84JL2	2-oxoisovalerate dehydrogenase subunit alpha 2, mitochondrial OS=Arabidopsis thaliana GN=At5g09300 PE=1 SV=1 - [ODBA2_ARATH]	16.6298	17.16	1	5	5	5	472	53.1806	6.99072
Q9SCX3	Elongation factor 1-beta 2 OS=Arabidopsis thaliana GN=At5g19510 PE=1 SV=1 - [EF1B2_ARATH]	16.4182	29.91	1	5	5	5	224	24.1859	4.56396
Q42290	Probable mitochondrial-processing peptidase subunit beta OS=Arabidopsis thaliana GN=At3g02090 PE=2 SV=2 - [MPPB_ARATH]	16.3818	13.94	1	5	5	5	531	59.1233	6.78564
Q9C912	60S ribosomal protein L35a-3 OS=Arabidopsis thaliana GN=RPL35AC PE=3 SV=1 - [R35A3_ARATH]	16.2641	55.36	1	5	5	5	112	12.9078	10.6821
Q9SAF1	Actin-related protein 3 OS=Arabidopsis thaliana GN=ARP3 PE=1 SV=1 - [ARP3_ARATH]	16.1851	19.44	1	5	5	5	427	47.6295	5.63037
Q42601	Carbamoyl-phosphate synthase large chain, chloroplastic OS=Arabidopsis thaliana GN=CARB PE=1 SV=1 - [CARB_ARATH]	16.0675	7.33	1	5	5	5	1187	129.874	5.73193
P59259	Histone H4 OS=Arabidopsis thaliana GN=At1g07660 PE=1 SV=2 - [H4_ARATH]	15.9319	29.13	1	3	3	5	103	11.4024	11.4731
Q9SRT9	UDP-arabinopyranose mutase 1 OS=Arabidopsis thaliana GN=RGP1 PE=1 SV=1 - [RGP1_ARATH]	15.9037	19.89	1	3	5	5	357	40.6025	5.92236
Q9LKA5	Uncharacterized protein At3g15000, mitochondrial OS=Arabidopsis thaliana GN=At3g15000 PE=1 SV=1 - [UMP1_ARATH]	15.889	13.92	1	5	5	5	395	42.8429	9.33447
P42036	40S ribosomal protein S14-3 OS=Arabidopsis thaliana GN=RPS14C PE=2 SV=2 - [RS143_ARATH]	15.8041	32	3	3	3	4	150	16.2277	10.5942
Q9STX5	Endoplasmin homolog OS=Arabidopsis thaliana GN=SHD PE=1 SV=1 - [ENPL_ARATH]	15.7902	7.65	1	5	5	5	823	94.1459	5.03369
Q9LHG9	Nascent polypeptide-associated complex subunit alpha-like protein 1 OS=Arabidopsis thaliana GN=At3g12390 PE=1 SV=1 - [NACA1_ARATH]	15.6976	21.67	2	3	3	4	203	21.9689	4.4751
O23463	Calmodulin-binding transcription activator 5 OS=Arabidopsis thaliana GN=CMTA5 PE=2 SV=2 - [CMTA5_ARATH]	15.4195	7.04	1	5	5	5	923	104.782	7.37158
Q93YZ7	Acetolactate synthase small subunit 2, chloroplastic OS=Arabidopsis thaliana GN=At2g31810 PE=1 SV=1 - [ILVH2_ARATH]	15.3346	12.02	1	5	6	6	491	53.8395	8.96826
P93819	Malate dehydrogenase, cytoplasmic 1 OS=Arabidopsis thaliana GN=At1g04410 PE=1 SV=2 - [MDHC1_ARATH]	15.1759	16.87	1	4	4	5	332	35.5483	6.55127
Q8W4S4	Vacuolar proton ATPase a3 OS=Arabidopsis thaliana GN=VHA-a3 PE=1 SV=1 - [VHAA3_ARATH]	15.1194	7.19	1	4	4	4	821	92.7735	5.93506
Q8LPF1	Pentatricopeptide repeat-containing protein At5g15980, mitochondrial OS=Arabidopsis thaliana GN=At5g15980 PE=2 SV=1 - [PP387_ARATH]	15.0897	8.98	1	4	4	4	668	75.2502	7.37158
Q9FNN5	NADH dehydrogenase [ubiquinone] flavoprotein 1, mitochondrial OS=Arabidopsis thaliana GN=At5g08530 PE=2 SV=1 - [NDUV1_ARATH]	14.9215	14.4	1	4	4	4	486	53.4152	8.1626
Q8LD46	60S ribosomal protein L23a-1 OS=Arabidopsis thaliana GN=RPL23AA PE=2 SV=2 - [R23A1_ARATH]	14.8986	27.27	2	4	4	5	154	17.4298	10.1987
O22969	Uncharacterized protein At2g34160 OS=Arabidopsis thaliana GN=At2g34160 PE=1 SV=1 - [Y2416_ARATH]	14.8967	21.54	1	3	3	5	130	14.6075	5.36377
P42794	60S ribosomal protein L11-2 OS=Arabidopsis thaliana GN=RPL11B PE=2 SV=2 - [RL112_ARATH]	14.6712	24.73	2	4	4	6	182	20.848	9.92041
Q9FPJ4	Ras-related protein RABD2b OS=Arabidopsis thaliana GN=RABD2B PE=2 SV=1 - [RAD2B_ARATH]	14.6045	30.69	2	3	4	4	202	22.2992	5.42725
Q96321	Importin subunit alpha-1 OS=Arabidopsis thaliana GN=KAP1 PE=1 SV=2 - [IMA1_ARATH]	14.5948	11.28	1	4	4	4	532	58.6079	5.2749
Q9LJE4	Chaperonin 60 subunit beta 2, chloroplastic OS=Arabidopsis thaliana GN=CPN60B2 PE=1 SV=1 - [CPNB2_ARATH]	14.462	7.38	2	2	4	5	596	63.3024	5.73193
Q9FMR9	RuvB-like protein 1 OS=Arabidopsis thaliana GN=RIN1 PE=1 SV=1 - [RIN1_ARATH]	14.4061	12.66	1	4	4	4	458	50.2916	5.92236
Q8RXU5	60S ribosomal protein L37a-2 OS=Arabidopsis thaliana GN=RPL37AC PE=3 SV=1 - [R37A2_ARATH]	14.3636	34.78	1	3	3	5	92	10.2344	10.228
Q9FMI7	Peroxidase 70 OS=Arabidopsis thaliana GN=PER70 PE=2 SV=1 - [PER70_ARATH]	14.3321	18.18	1	3	3	3	330	36.1145	6.96143
P38666	60S ribosomal protein L24-2 OS=Arabidopsis thaliana GN=RPL24B PE=2 SV=2 - [RL242_ARATH]	14.2678	21.47	1	4	4	5	163	18.6204	10.7847
Q9SIV5	Zinc finger CCCH domain-containing protein 19 OS=Arabidopsis thaliana GN=NERD PE=1 SV=3 - [C3H19_ARATH]	14.2664	2.99	1	4	4	5	1773	194.931	4.79248
Q03250	Glycine-rich RNA-binding protein 7 OS=Arabidopsis thaliana GN=RBG7 PE=1 SV=1 - [RBG7_ARATH]	14.2158	30.11	1	2	4	5	176	16.8796	6.15088
Q9S9P1	40S ribosomal protein S12-1 OS=Arabidopsis thaliana GN=RPS12A PE=2 SV=1 - [RS121_ARATH]	14.1979	36.81	1	4	4	4	144	15.367	5.5542
Q9LRZ0	Topless-related protein 2 OS=Arabidopsis thaliana GN=TPR2 PE=1 SV=2 - [TPR2_ARATH]	14.1621	5.31	1	4	4	4	1131	124.681	7.26904
O04130	D-3-phosphoglycerate dehydrogenase, chloroplastic OS=Arabidopsis thaliana GN=At1g17745 PE=1 SV=2 - [SERA_ARATH]	14.1044	8.33	1	4	4	5	624	66.4127	6.12549
Q9LUW5	DEAD-box ATP-dependent RNA helicase 53 OS=Arabidopsis thaliana GN=RH53 PE=2 SV=1 - [RH53_ARATH]	14.081	8.77	1	3	3	3	616	65.3191	9.29053
Q43291	60S ribosomal protein L21-1 OS=Arabidopsis thaliana GN=RPL21A PE=2 SV=2 - [RL211_ARATH]	14.0697	23.78	1	4	4	5	164	18.6411	10.4624
Q9FPJ8	Polyadenylate-binding protein RBP45A OS=Arabidopsis thaliana GN=RBP45A PE=2 SV=1 - [RB45A_ARATH]	13.8261	14.21	1	4	4	4	387	42.2972	6.55127
Q9C5X3	SNARE-interacting protein KEULE OS=Arabidopsis thaliana GN=KEU PE=1 SV=2 - [KEULE_ARATH]	13.7372	10.06	1	5	5	5	666	75.0354	7.94287
Q95749	Ribosomal protein S3, mitochondrial OS=Arabidopsis thaliana GN=RPS3 PE=2 SV=3 - [RT03_ARATH]	13.637	6.83	1	3	3	4	556	64.8357	10.3452
P42760	Glutathione S-transferase F6 OS=Arabidopsis thaliana GN=GSTF6 PE=1 SV=2 - [GSTF6_ARATH]	13.5665	20.67	1	4	4	5	208	23.4712	6.22705
C0Z361	Chaperonin 60 subunit beta 3, chloroplastic OS=Arabidopsis thaliana GN=CPN60B3 PE=1 SV=1 - [CPNB3_ARATH]	13.4383	6.2	1	2	4	5	597	63.2853	5.87158
F4IXW2	Brefeldin A-inhibited guanine nucleotide-exchange protein 5 OS=Arabidopsis thaliana GN=BIG5 PE=1 SV=2 - [BIG5_ARATH]	13.3725	4.77	1	5	5	5	1739	192.76	5.57959
Q9FJH6	ABC transporter F family member 1 OS=Arabidopsis thaliana GN=ABCF1 PE=1 SV=1 - [AB1F_ARATH]	13.2435	10.08	1	5	5	5	595	66.843	6.45557
P17745	Elongation factor Tu, chloroplastic OS=Arabidopsis thaliana GN=TUFA PE=1 SV=1 - [EFTU_ARATH]	13.1531	11.97	1	4	4	4	476	51.5976	6.18896
P28186	Ras-related protein RABE1c OS=Arabidopsis thaliana GN=RABE1C PE=1 SV=1 - [RAE1C_ARATH]	13.1376	18.06	1	3	4	4	216	23.8202	7.82568
Q8L7U5	Serine/threonine-protein phosphatase BSL1 OS=Arabidopsis thaliana GN=BSL1 PE=1 SV=2 - [BSL1_ARATH]	13.1059	6.13	1	4	4	4	881	96.0855	6.354
Q05431	L-ascorbate peroxidase 1, cytosolic OS=Arabidopsis thaliana GN=APX1 PE=1 SV=2 - [APX1_ARATH]	12.9802	18.4	1	3	3	3	250	27.5438	6.12549
Q9LXG1	40S ribosomal protein S9-1 OS=Arabidopsis thaliana GN=RPS9B PE=1 SV=1 - [RS91_ARATH]	12.8869	18.18	1	3	3	4	198	23.0222	10.1694
Q9SKZ1	Transcription factor Pur-alpha 1 OS=Arabidopsis thaliana GN=PURA1 PE=1 SV=2 - [PUR_ARATH]	12.8136	18.24	1	5	5	5	296	32.1812	6.12549
P52901	Pyruvate dehydrogenase E1 component subunit alpha-1, mitochondrial OS=Arabidopsis thaliana GN=E1 ALPHA PE=1 SV=2 - [ODPA1_ARATH]	12.7766	16.2	1	2	4	4	389	43.0316	7.48877
P31166	Adenine phosphoribosyltransferase 1, chloroplastic OS=Arabidopsis thaliana GN=APT1 PE=2 SV=2 - [APT1_ARATH]	12.678	18.11	1	3	3	4	243	26.3792	8.44092
O82204	60S ribosomal protein L28-1 OS=Arabidopsis thaliana GN=RPL28A PE=2 SV=1 - [RL281_ARATH]	12.6766	18.18	1	2	2	4	143	15.8857	10.5796
O23095	60S acidic ribosomal protein P1-2 OS=Arabidopsis thaliana GN=RPP1B PE=1 SV=2 - [RLA12_ARATH]	12.5758	64.6	1	2	3	3	113	11.2995	4.32275
Q9SL92	Biotin--protein ligase 1, chloroplastic OS=Arabidopsis thaliana GN=HCS1 PE=1 SV=2 - [HCS1_ARATH]	12.5515	14.71	1	5	5	5	367	41.1932	7.7085
Q38884	Eukaryotic translation initiation factor 3 subunit I OS=Arabidopsis thaliana GN=TIF3I1 PE=2 SV=2 - [EIF3I_ARATH]	12.5048	10.06	1	2	2	3	328	36.3655	6.99072
Q9MAK9	26S protease regulatory subunit S10B homolog B OS=Arabidopsis thaliana GN=RPT4B PE=1 SV=1 - [PS10B_ARATH]	12.4862	12.28	1	3	4	4	399	44.7274	8.19189
F4JVN6	Tripeptidyl-peptidase 2 OS=Arabidopsis thaliana GN=TPP2 PE=1 SV=1 - [TPPII_ARATH]	12.1754	3.48	1	4	4	4	1380	152.273	6.07471
P50700	Osmotin-like protein OSM34 OS=Arabidopsis thaliana GN=OSM34 PE=2 SV=2 - [OSL3_ARATH]	12.1636	21.31	1	3	3	3	244	26.6154	6.46826
O80626	60S ribosomal protein L35-2 OS=Arabidopsis thaliana GN=RPL35B PE=2 SV=1 - [RL352_ARATH]	12.1156	16.26	2	2	2	4	123	14.2224	10.9165
Q8LBZ7	Succinate dehydrogenase [ubiquinone] iron-sulfur subunit 1, mitochondrial OS=Arabidopsis thaliana GN=SDH2-1 PE=1 SV=2 - [SDHB1_ARATH]	11.8675	20.07	1	4	4	4	279	31.1506	8.44092
P34788	40S ribosomal protein S18 OS=Arabidopsis thaliana GN=RPS18A PE=1 SV=1 - [RS18_ARATH]	11.8617	28.29	1	5	5	5	152	17.5345	10.5356
Q39017	Diacylglycerol kinase 1 OS=Arabidopsis thaliana GN=DGK1 PE=1 SV=2 - [DGK1_ARATH]	11.6009	6.18	1	3	3	3	728	79.9327	6.63916
Q42406	Peptidyl-prolyl cis-trans isomerase CYP18-4 OS=Arabidopsis thaliana GN=CYP18-4 PE=1 SV=1 - [CP18D_ARATH]	11.5938	33.14	1	2	4	4	172	18.3662	8.68994
P34790	Peptidyl-prolyl cis-trans isomerase CYP18-3 OS=Arabidopsis thaliana GN=CYP18-3 PE=1 SV=1 - [CP18C_ARATH]	11.541	24.42	2	2	2	2	172	18.3611	7.81104
P39697	40S ribosomal protein S19, mitochondrial OS=Arabidopsis thaliana GN=RPS19 PE=1 SV=2 - [RT19_ARATH]	11.5365	22.64	1	4	4	4	212	23.6211	9.81787
Q9SX77	Uncharacterized protein At1g47420, mitochondrial OS=Arabidopsis thaliana GN=At1g47420 PE=1 SV=1 - [UMP6_ARATH]	11.4638	18.68	1	3	3	3	257	28.0882	6.65381
Q9SK22	40S ribosomal protein S16-1 OS=Arabidopsis thaliana GN=RPS16A PE=2 SV=1 - [RS161_ARATH]	11.4493	22.6	1	3	3	4	146	16.621	10.1987
Q9LHQ7	mRNA cap guanine-N7 methyltransferase 1 OS=Arabidopsis thaliana GN=At3g20650 PE=2 SV=1 - [MCES1_ARATH]	11.1909	13.51	1	3	3	3	370	42.2111	6.22705
Q9SYG4	Oligouridylate-binding protein 1A OS=Arabidopsis thaliana GN=UBP1A PE=1 SV=1 - [UBP1A_ARATH]	11.1152	11.27	1	2	3	3	426	47.2039	7.15186
Q6ICX4	Polypyrimidine tract-binding protein homolog 3 OS=Arabidopsis thaliana GN=At1g43190 PE=2 SV=1 - [PTBP3_ARATH]	11.1038	11.57	1	3	3	3	432	48.2032	6.82959
Q9SRG3	Protein disulfide isomerase-like 1-2 OS=Arabidopsis thaliana GN=PDIL1-2 PE=2 SV=1 - [PDI12_ARATH]	11.1009	11.22	1	4	4	4	508	56.3294	4.99561
Q9SU63	Aldehyde dehydrogenase family 2 member B4, mitochondrial OS=Arabidopsis thaliana GN=ALDH2B4 PE=2 SV=1 - [AL2B4_ARATH]	10.9593	10.22	1	4	4	4	538	58.5521	7.45947
P46645	Aspartate aminotransferase, cytoplasmic isozyme 1 OS=Arabidopsis thaliana GN=ASP2 PE=1 SV=2 - [AAT2_ARATH]	10.8608	15.8	1	4	4	4	405	44.2386	7.28369
Q9SE60	Methylenetetrahydrofolate reductase 1 OS=Arabidopsis thaliana GN=MTHFR1 PE=1 SV=1 - [MTHR1_ARATH]	10.5413	6.76	1	3	3	3	592	66.2464	5.8208
Q8L828	Coatomer subunit beta'-3 OS=Arabidopsis thaliana GN=At3g15980 PE=2 SV=1 - [COB23_ARATH]	10.5278	4.95	1	4	4	4	909	102.412	4.94482
Q9FYG2	Calmodulin-binding transcription activator 4 OS=Arabidopsis thaliana GN=CMTA4 PE=1 SV=1 - [CMTA4_ARATH]	10.5267	4.53	1	3	3	3	1016	112.994	5.50342
Q96303	Inorganic phosphate transporter 1-4 OS=Arabidopsis thaliana GN=PHT1-4 PE=1 SV=1 - [PHT14_ARATH]	10.5258	7.68	1	3	3	3	534	58.5608	8.17725
Q39255	SKP1-like protein 1A OS=Arabidopsis thaliana GN=SKP1A PE=1 SV=1 - [SKP1A_ARATH]	10.4371	29.38	1	3	3	3	160	17.8458	4.53857
Q949Q7	Serine carboxypeptidase-like 29 OS=Arabidopsis thaliana GN=SCPL29 PE=2 SV=1 - [SCP29_ARATH]	10.4138	5.85	1	3	3	4	479	53.0224	6.31592
Q9C6B3	Gamma carbonic anhydrase 2, mitochondrial OS=Arabidopsis thaliana GN=GAMMACA2 PE=1 SV=1 - [GCA2_ARATH]	10.3714	16.55	1	3	3	3	278	30.0465	7.23975
Q9LDY2	2-oxoisovalerate dehydrogenase subunit beta 2, mitochondrial OS=Arabidopsis thaliana GN=DIN4 PE=1 SV=1 - [ODBB2_ARATH]	10.3398	13.13	1	3	3	3	358	39.3939	5.87158
P42763	Dehydrin ERD14 OS=Arabidopsis thaliana GN=ERD14 PE=1 SV=1 - [ERD14_ARATH]	10.318	34.59	1	4	4	4	185	20.7738	5.47803
Q56WH4	Histone deacetylase HDT2 OS=Arabidopsis thaliana GN=HDT2 PE=1 SV=2 - [HDT2_ARATH]	10.2675	9.48	1	3	3	4	306	32.3286	4.79248
Q6NPN3	Zinc finger CCCH domain-containing protein 58 OS=Arabidopsis thaliana GN=At5g18550 PE=2 SV=1 - [C3H58_ARATH]	10.1727	11.18	1	3	3	3	465	49.432	6.85889
P31265	Translationally-controlled tumor protein homolog OS=Arabidopsis thaliana GN=TCTP PE=2 SV=2 - [TCTP_ARATH]	10.1688	29.76	1	3	3	3	168	18.8985	4.64014
P42731	Polyadenylate-binding protein 2 OS=Arabidopsis thaliana GN=PAB2 PE=1 SV=1 - [PABP2_ARATH]	10.0949	8.43	1	2	3	3	629	68.6292	8.20654
Q9LJI5	V-type proton ATPase subunit d1 OS=Arabidopsis thaliana GN=VHA-D1 PE=2 SV=1 - [VA0D1_ARATH]	10.0751	14.25	1	3	3	3	351	40.765	5.16064
O82663	Succinate dehydrogenase [ubiquinone] flavoprotein subunit 1, mitochondrial OS=Arabidopsis thaliana GN=SDH1-1 PE=1 SV=1 - [SDHA1_ARATH]	9.99159	6.47	1	3	3	3	634	69.6123	6.29053
P0DH95	Calmodulin-1 OS=Arabidopsis thaliana GN=CAM1 PE=2 SV=1 - [CALM1_ARATH]	9.92506	24.83	4	3	3	3	149	16.8509	4.27197
Q9SRE5	Uncharacterized protein At1g76660 OS=Arabidopsis thaliana GN=At1g76660 PE=2 SV=1 - [Y1666_ARATH]	9.87334	8.12	1	3	3	3	431	46.4015	7.79639
Q8VYM2	Inorganic phosphate transporter 1-1 OS=Arabidopsis thaliana GN=PHT1-1 PE=1 SV=2 - [PHT11_ARATH]	9.83548	4.39	2	2	2	3	524	57.5788	9.01221
Q8LPR9	Protein TIC110, chloroplastic OS=Arabidopsis thaliana GN=TIC110 PE=1 SV=1 - [TI110_ARATH]	9.77194	3.64	1	3	3	3	1016	112.051	5.97314
Q9SJ12	Probable ATP synthase 24 kDa subunit, mitochondrial OS=Arabidopsis thaliana GN=At2g21870 PE=1 SV=1 - [ATP7_ARATH]	9.75083	11.67	1	2	2	3	240	27.5794	6.66846
O82662	Succinyl-CoA ligase [ADP-forming] subunit beta, mitochondrial OS=Arabidopsis thaliana GN=At2g20420 PE=1 SV=1 - [SUCB_ARATH]	9.72797	9.74	1	3	3	3	421	45.3169	6.7124
Q9FFF4	Acetolactate synthase small subunit 1, chloroplastic OS=Arabidopsis thaliana GN=VAT1 PE=1 SV=1 - [ILVH1_ARATH]	9.69958	7.97	1	3	4	4	477	52.2985	7.28369
Q9ZP06	Malate dehydrogenase 1, mitochondrial OS=Arabidopsis thaliana GN=At1g53240 PE=1 SV=1 - [MDHM1_ARATH]	9.62171	9.38	1	2	2	3	341	35.7819	8.35303
P48578	Serine/threonine-protein phosphatase PP2A-3 catalytic subunit OS=Arabidopsis thaliana GN=PP2A3 PE=2 SV=1 - [PP2A3_ARATH]	9.60668	16.61	2	3	3	3	313	35.7444	5.23682
Q08112	40S ribosomal protein S15-1 OS=Arabidopsis thaliana GN=RPS15A PE=2 SV=1 - [RS151_ARATH]	9.56747	19.74	2	2	2	2	152	17.1183	10.3452
Q9LJX4	Pumilio homolog 5 OS=Arabidopsis thaliana GN=APUM5 PE=1 SV=2 - [PUM5_ARATH]	9.51226	3.64	1	3	3	3	961	106.928	5.96045
Q8LGI3	Actin-related protein 2/3 complex subunit 2A OS=Arabidopsis thaliana GN=ARPC2A PE=1 SV=1 - [ARC2A_ARATH]	9.47331	14.15	1	3	3	3	318	36.0179	9.40771
O80856	Actin-related protein 2/3 complex subunit 1A OS=Arabidopsis thaliana GN=ARPC1A PE=2 SV=1 - [ARC1A_ARATH]	9.43797	10.32	1	3	3	3	378	41.9297	6.90283
Q9SS17	40S ribosomal protein S24-1 OS=Arabidopsis thaliana GN=RPS24A PE=2 SV=1 - [RS241_ARATH]	9.3374	26.32	1	3	3	3	133	15.3626	10.6968
Q9ZVI9	Ethanolamine-phosphate cytidylyltransferase OS=Arabidopsis thaliana GN=PECT1 PE=1 SV=1 - [PECT1_ARATH]	9.31684	9.5	1	3	3	3	421	46.948	7.60596
Q66GR6	Single-stranded DNA-binding protein WHY3, chloroplastic OS=Arabidopsis thaliana GN=WHY3 PE=1 SV=1 - [WHY3_ARATH]	9.28863	14.18	1	3	3	3	268	29.7094	9.5249
Q9FFC0	Histone H2B.10 OS=Arabidopsis thaliana GN=At5g22880 PE=1 SV=3 - [H2B10_ARATH]	9.24529	17.93	6	2	2	3	145	15.7227	10.0522
Q9M352	60S ribosomal protein L36-2 OS=Arabidopsis thaliana GN=RPL36B PE=2 SV=1 - [RL362_ARATH]	9.22238	25.89	1	3	3	3	112	12.6683	11.7515
Q8LPK4	AP-2 complex subunit alpha-2 OS=Arabidopsis thaliana GN=ALPHAC-AD PE=1 SV=1 - [AP2A2_ARATH]	9.16706	3.65	1	2	2	2	1013	112.227	6.22705
Q9FGI6	NADH dehydrogenase [ubiquinone] iron-sulfur protein 1, mitochondrial OS=Arabidopsis thaliana GN=EMB1467 PE=1 SV=2 - [NDUS1_ARATH]	9.13702	4.28	1	2	2	2	748	81.4733	6.63916
Q9LVI8	Glutamine synthetase cytosolic isozyme 1-3 OS=Arabidopsis thaliana GN=GLN1-3 PE=1 SV=1 - [GLN13_ARATH]	9.07476	10.45	1	3	3	3	354	38.5703	6.06201
Q9SH69	6-phosphogluconate dehydrogenase, decarboxylating 1, chloroplastic OS=Arabidopsis thaliana GN=At1g64190 PE=1 SV=1 - [6PGD1_ARATH]	8.97244	8.62	1	2	2	2	487	53.3441	5.45264
Q9FXA2	Polyadenylate-binding protein 8 OS=Arabidopsis thaliana GN=PAB8 PE=1 SV=1 - [PABP8_ARATH]	8.92919	7.6	1	2	3	3	671	72.7332	7.53271
Q42396	Calcium-dependent protein kinase 12 OS=Arabidopsis thaliana GN=CPK12 PE=1 SV=1 - [CDPKC_ARATH]	8.90583	11.63	1	3	3	3	490	55.3439	5.41455
O22263	Protein disulfide-isomerase like 2-1 OS=Arabidopsis thaliana GN=PDIL2-1 PE=1 SV=1 - [PDI21_ARATH]	8.86171	10.25	1	3	3	3	361	39.4724	6.06201
Q9STY6	40S ribosomal protein S20-2 OS=Arabidopsis thaliana GN=RPS20B PE=2 SV=1 - [RS202_ARATH]	8.81754	23.77	2	2	2	3	122	13.6845	9.71533
Q9LVC9	60S acidic ribosomal protein P3-2 OS=Arabidopsis thaliana GN=RPP3B PE=2 SV=1 - [RLA32_ARATH]	8.81349	30.83	1	2	2	2	120	11.8556	4.51318
P56757	ATP synthase subunit alpha, chloroplastic OS=Arabidopsis thaliana GN=atpA PE=1 SV=1 - [ATPA_ARATH]	8.73801	2.76	1	2	2	3	507	55.294	5.24951
Q84W89	DEAD-box ATP-dependent RNA helicase 37 OS=Arabidopsis thaliana GN=RH37 PE=2 SV=2 - [RH37_ARATH]	8.73376	3.95	2	2	2	3	633	67.5847	7.10791
Q9SJF3	mRNA-decapping enzyme-like protein OS=Arabidopsis thaliana GN=At1g08370 PE=1 SV=2 - [DCP1_ARATH]	8.69747	8.72	1	3	3	3	367	40.5855	5.65576
P20115	Citrate synthase 4, mitochondrial OS=Arabidopsis thaliana GN=CSY4 PE=1 SV=3 - [CISY4_ARATH]	8.67324	10.13	1	3	3	3	474	52.7491	6.88818
O81742	Beta-adaptin-like protein C OS=Arabidopsis thaliana GN=BETAC-AD PE=1 SV=2 - [APBLC_ARATH]	8.61877	6.38	2	3	3	3	893	99.0345	5.021
Q9XEX2	Peroxiredoxin-2B OS=Arabidopsis thaliana GN=PRXIIB PE=1 SV=1 - [PRX2B_ARATH]	8.5431	26.54	1	3	3	3	162	17.417	5.36377
P59226	Histone H3.2 OS=Arabidopsis thaliana GN=HTR2 PE=1 SV=2 - [H32_ARATH]	8.51223	19.85	2	3	3	3	136	15.2585	11.2974
Q9M291	Protein transport protein Sec24-like CEF OS=Arabidopsis thaliana GN=CEF PE=2 SV=3 - [SC24C_ARATH]	8.49136	3.65	1	3	3	3	1096	117.615	7.21045
Q9LIL4	Transmembrane emp24 domain-containing protein p24beta3 OS=Arabidopsis thaliana GN=At3g22845 PE=2 SV=1 - [P24B3_ARATH]	8.45277	12.15	1	2	2	2	214	24.2664	6.85889
P38420	DNA-directed RNA polymerase II subunit 2 OS=Arabidopsis thaliana GN=NRPB2 PE=1 SV=2 - [NRPB2_ARATH]	8.39864	3.2	1	3	3	3	1188	134.933	7.79639
P51427	40S ribosomal protein S5-2 OS=Arabidopsis thaliana GN=RPS5B PE=1 SV=2 - [RS52_ARATH]	8.36193	12.56	2	2	2	3	207	22.9072	9.62744
Q93Y22	Coatomer subunit delta OS=Arabidopsis thaliana GN=At5g05010 PE=1 SV=2 - [COPD_ARATH]	8.30786	6.26	1	2	2	3	527	57.6824	5.84619
Q8L793	Polyadenylate-binding protein-interacting protein 3 OS=Arabidopsis thaliana GN=CID3 PE=2 SV=1 - [CID3_ARATH]	8.30148	4.94	1	2	2	2	587	65.3487	5.12256
Q9FMN2	Phosphatidate phosphatase PAH2 OS=Arabidopsis thaliana GN=PAH2 PE=1 SV=1 - [PAH2_ARATH]	8.26731	4.52	1	3	3	3	930	101.155	4.80518
Q9LXM8	60S acidic ribosomal protein P2-4 OS=Arabidopsis thaliana GN=RPP2D PE=2 SV=1 - [RLA24_ARATH]	8.22569	40.54	1	2	3	3	111	11.0086	4.50049
Q41188	Cold shock protein 2 OS=Arabidopsis thaliana GN=CSP2 PE=1 SV=1 - [CSP2_ARATH]	8.22078	15.27	1	2	2	2	203	19.1414	5.92236
Q9STE8	Protein TOC75-3, chloroplastic OS=Arabidopsis thaliana GN=TOC75-3 PE=1 SV=1 - [TC753_ARATH]	8.18669	5.38	1	2	2	2	818	89.1333	8.79248
O22899	Probable pre-mRNA-splicing factor ATP-dependent RNA helicase OS=Arabidopsis thaliana GN=At2g47250 PE=2 SV=1 - [DHX15_ARATH]	8.14158	6.17	1	3	3	3	729	82.6012	7.31299
O65390	Aspartic proteinase A1 OS=Arabidopsis thaliana GN=APA1 PE=1 SV=1 - [APA1_ARATH]	8.10476	7.51	1	3	3	3	506	54.5785	5.5415
Q39099	Xyloglucan endotransglucosylase/hydrolase protein 4 OS=Arabidopsis thaliana GN=XTH4 PE=1 SV=1 - [XTH4_ARATH]	7.91635	10.14	1	2	2	2	296	34.2689	8.90967
Q9M126	NAC domain-containing protein 69 OS=Arabidopsis thaliana GN=NAC69 PE=2 SV=1 - [NAC69_ARATH]	7.90072	12.25	1	3	3	3	457	51.7836	5.60498
Q39096	Protein EARLY RESPONSIVE TO DEHYDRATION 15 OS=Arabidopsis thaliana GN=ERD15 PE=1 SV=1 - [ERD15_ARATH]	7.78055	10.43	1	2	2	2	163	18.3996	4.67822
Q9LQK7	Protein ABCI7, chloroplastic OS=Arabidopsis thaliana GN=ABCI7 PE=1 SV=1 - [AB7I_ARATH]	7.7333	6.74	1	3	3	3	475	52.792	5.97314
O82628	V-type proton ATPase subunit G1 OS=Arabidopsis thaliana GN=VHA-G1 PE=2 SV=1 - [VAGT1_ARATH]	7.69143	32.73	1	2	2	2	110	12.3894	5.99854
Q0WW26	Coatomer subunit gamma OS=Arabidopsis thaliana GN=At4g34450 PE=1 SV=2 - [COPG_ARATH]	7.68508	3.39	1	2	2	2	886	98.4285	5.16064
Q9M5K2	Dihydrolipoyl dehydrogenase 2, mitochondrial OS=Arabidopsis thaliana GN=LPD2 PE=1 SV=1 - [DLDH2_ARATH]	7.64441	5.52	2	2	2	2	507	53.9519	7.03467
Q9LD43	Acetyl-coenzyme A carboxylase carboxyl transferase subunit alpha, chloroplastic OS=Arabidopsis thaliana GN=CAC3 PE=1 SV=1 - [ACCA_ARATH]	7.64033	5.07	1	3	3	3	769	85.253	5.8208
Q9LVW7	Carbamoyl-phosphate synthase small chain, chloroplastic OS=Arabidopsis thaliana GN=CARA PE=1 SV=1 - [CARA_ARATH]	7.47852	8.37	1	2	2	2	430	47.0293	6.02393
O23254	Serine hydroxymethyltransferase 4 OS=Arabidopsis thaliana GN=SHM4 PE=1 SV=1 - [GLYC4_ARATH]	7.45712	5.52	1	2	2	2	471	51.6852	7.2251
F4JUL9	Actin-related protein 2/3 complex subunit 4 OS=Arabidopsis thaliana GN=ARPC4 PE=1 SV=1 - [ARPC4_ARATH]	7.44274	14.79	1	2	2	2	169	19.8454	7.66455
Q9C9H5	Endoglucanase 9 OS=Arabidopsis thaliana GN=CEL3 PE=1 SV=1 - [GUN9_ARATH]	7.39624	5.58	1	2	3	3	484	53.2402	8.52881
Q9LVA0	BAG family molecular chaperone regulator 7 OS=Arabidopsis thaliana GN=BAG7 PE=1 SV=1 - [BAG7_ARATH]	7.36657	8.74	1	3	3	3	446	51.5354	9.26123
Q8L770	ATP-dependent Clp protease proteolytic subunit-related protein 3, chloroplastic OS=Arabidopsis thaliana GN=CLPR3 PE=1 SV=1 - [CLPR3_ARATH]	7.30161	9.09	1	2	2	2	330	36.2837	8.48486
Q9SVM8	Glycine-rich RNA-binding protein 2, mitochondrial OS=Arabidopsis thaliana GN=RBG2 PE=1 SV=1 - [RBG2_ARATH]	7.23132	22.15	1	2	2	2	158	15.6925	7.34229
Q56WN1	Glutamine synthetase cytosolic isozyme 1-1 OS=Arabidopsis thaliana GN=GLN1-1 PE=1 SV=2 - [GLN11_ARATH]	7.22096	13.48	1	2	2	2	356	39.0904	5.46533
O22287	Mannose-1-phosphate guanylyltransferase 1 OS=Arabidopsis thaliana GN=CYT1 PE=1 SV=1 - [GMPP1_ARATH]	7.198	6.93	1	2	2	2	361	39.5519	6.72705
O04151	Calreticulin-1 OS=Arabidopsis thaliana GN=CRT1 PE=1 SV=1 - [CALR1_ARATH]	7.04791	7.29	1	2	2	2	425	48.4973	4.60205
P92557	Ribosomal protein S7, mitochondrial OS=Arabidopsis thaliana GN=RPS7 PE=2 SV=1 - [RT07_ARATH]	7.02452	22.3	1	2	2	2	148	17.1903	10.5356
Q9LYU8	Aspartokinase 1, chloroplastic OS=Arabidopsis thaliana GN=AK1 PE=1 SV=1 - [AK1_ARATH]	7.02187	5.27	1	2	2	2	569	62.2589	6.80029
Q9FT52	ATP synthase subunit d, mitochondrial OS=Arabidopsis thaliana GN=At3g52300 PE=1 SV=3 - [ATP5H_ARATH]	7.00697	14.29	1	2	2	2	168	19.5739	5.18604
Q9ZUX4	Uncharacterized protein At2g27730, mitochondrial OS=Arabidopsis thaliana GN=At2g27730 PE=1 SV=1 - [UMP2_ARATH]	6.998	26.55	1	2	2	2	113	11.9403	9.64209
P93303	ATP synthase protein YMF19 OS=Arabidopsis thaliana GN=YMF19 PE=1 SV=1 - [YMF19_ARATH]	6.97032	15.82	1	2	2	2	158	18.1993	9.61279
P55034	26S proteasome non-ATPase regulatory subunit 4 homolog OS=Arabidopsis thaliana GN=RPN10 PE=1 SV=1 - [PSMD4_ARATH]	6.89235	6.99	1	2	2	2	386	40.7322	4.60205
Q9SU94	Protein arginine N-methyltransferase 1.1 OS=Arabidopsis thaliana GN=PRMT11 PE=1 SV=1 - [ANM11_ARATH]	6.87311	7.44	1	2	2	2	390	43.8655	4.97021
Q39243	Thioredoxin reductase 1 OS=Arabidopsis thaliana GN=NTR1 PE=1 SV=3 - [TRXB1_ARATH]	6.83439	8.27	2	2	2	2	375	39.6012	7.35693
Q9SDS7	V-type proton ATPase subunit C OS=Arabidopsis thaliana GN=VHA-C PE=1 SV=1 - [VATC_ARATH]	6.79337	8.53	1	2	2	2	375	42.5927	5.5415
Q9LYK9	40S ribosomal protein S26-3 OS=Arabidopsis thaliana GN=RPS26C PE=2 SV=1 - [RS263_ARATH]	6.7693	30	3	2	2	2	130	14.6187	11.0923
P50318	Phosphoglycerate kinase 2, chloroplastic OS=Arabidopsis thaliana GN=At1g56190 PE=2 SV=3 - [PGKH2_ARATH]	6.74817	6.69	1	2	2	2	478	49.9078	8.26514
Q94AR8	3-isopropylmalate dehydratase large subunit OS=Arabidopsis thaliana GN=IIL1 PE=1 SV=1 - [LEUC_ARATH]	6.66803	4.91	1	2	2	2	509	54.9785	7.84033
Q9ZW34	Cytosolic enolase 3 OS=Arabidopsis thaliana GN=ENO3 PE=1 SV=1 - [ENO3_ARATH]	6.6234	5.89	1	2	2	2	475	51.5673	5.51611
Q96254	Guanosine nucleotide diphosphate dissociation inhibitor 1 OS=Arabidopsis thaliana GN=GDI1 PE=1 SV=1 - [GDI1_ARATH]	6.58822	6.97	1	2	2	2	445	49.7869	5.74463
Q9SRH5	Mitochondrial outer membrane protein porin 1 OS=Arabidopsis thaliana GN=VDAC1 PE=1 SV=3 - [VDAC1_ARATH]	6.48546	10.14	1	1	2	2	276	29.4073	8.73389
Q8GW20	Uncharacterized protein At5g03900, chloroplastic OS=Arabidopsis thaliana GN=At5g03900 PE=2 SV=2 - [Y5390_ARATH]	6.42788	4.59	1	2	2	2	523	59.4638	9.12939
Q9FK35	Adenylate kinase 3 OS=Arabidopsis thaliana GN=ADK2 PE=1 SV=1 - [KAD3_ARATH]	6.42632	9.68	1	2	2	2	248	27.3181	7.37158
P49201	40S ribosomal protein S23-2 OS=Arabidopsis thaliana GN=RPS23B PE=2 SV=2 - [RS232_ARATH]	6.38605	27.46	2	2	2	2	142	15.7257	10.3745
O82253	BTB/POZ domain-containing protein SETH6 OS=Arabidopsis thaliana GN=SETH6 PE=2 SV=1 - [SETH6_ARATH]	6.35582	5.04	1	2	2	2	635	70.9534	8.646
Q8RWF0	26S proteasome non-ATPase regulatory subunit 13 homolog A OS=Arabidopsis thaliana GN=RPN9A PE=1 SV=1 - [PS13A_ARATH]	6.31944	6.22	1	2	2	2	386	44.1401	5.31299
Q9C550	2-isopropylmalate synthase 2, chloroplastic OS=Arabidopsis thaliana GN=IPMS2 PE=1 SV=1 - [LEU12_ARATH]	6.24811	3.8	2	2	2	2	631	68.0939	6.3667
Q39211	DNA-directed RNA polymerases II, IV and V subunit 3 OS=Arabidopsis thaliana GN=NRPB3 PE=1 SV=1 - [NRPB3_ARATH]	6.21203	7.21	1	2	2	2	319	35.4388	4.79248
P48006	Elongation factor 1-delta 1 OS=Arabidopsis thaliana GN=At1g30230 PE=1 SV=2 - [EF1D1_ARATH]	6.18135	15.15	1	2	2	2	231	25.1166	4.56396
Q84WT8	Cysteine proteinase inhibitor 4 OS=Arabidopsis thaliana GN=CYS4 PE=3 SV=2 - [CYT4_ARATH]	6.05107	18.8	1	2	2	2	117	12.5479	9.12939
P56772	ATP-dependent Clp protease proteolytic subunit 1 OS=Arabidopsis thaliana GN=clpP1 PE=1 SV=2 - [CLPP1_ARATH]	6.04972	17.86	1	2	2	2	196	22.1093	4.98291
Q9LT08	26S proteasome non-ATPase regulatory subunit 14 homolog OS=Arabidopsis thaliana GN=RPN11 PE=1 SV=1 - [PSDE_ARATH]	6.01683	8.12	1	2	2	2	308	34.3315	6.80029
Q9FKK7	Xylose isomerase OS=Arabidopsis thaliana GN=XYLA PE=2 SV=2 - [XYLA_ARATH]	6.00456	5.24	1	2	2	2	477	53.6856	5.87158
Q9SYM5	Probable rhamnose biosynthetic enzyme 1 OS=Arabidopsis thaliana GN=RHM1 PE=1 SV=1 - [RHM1_ARATH]	6.00241	3.59	1	2	2	2	669	75.324	7.28369
Q9ZV06	Probable acetyltransferase NATA1-like OS=Arabidopsis thaliana GN=At2g39020 PE=2 SV=1 - [NATAL_ARATH]	5.96567	11.02	1	2	2	2	236	26.4234	6.1001
Q39219	Ubiquinol oxidase 1a, mitochondrial OS=Arabidopsis thaliana GN=AOX1A PE=1 SV=2 - [AOX1A_ARATH]	5.88874	9.89	1	2	2	2	354	39.9543	8.45557
Q39160	Myosin-5 OS=Arabidopsis thaliana GN=XI-1 PE=1 SV=1 - [MYO5_ARATH]	5.83077	1.78	1	2	2	2	1520	172.799	8.30908
Q4VCM1	Phospholipid--sterol O-acyltransferase OS=Arabidopsis thaliana GN=PSAT PE=2 SV=2 - [LCAT2_ARATH]	5.82108	3.32	1	2	2	2	633	71.6416	6.37939
Q9SKK4	Probable 2-oxoacid dependent dioxygenase OS=Arabidopsis thaliana GN=GSL-OH PE=2 SV=1 - [GSL_ARATH]	5.81095	7.24	1	2	2	2	359	40.3252	6.29053
Q9M0E2	60S ribosomal protein L28-2 OS=Arabidopsis thaliana GN=RPL28C PE=2 SV=1 - [RL282_ARATH]	5.80043	18.18	1	2	2	2	143	15.9008	11.0483
Q6NPR7	Probable methyltransferase PMT24 OS=Arabidopsis thaliana GN=At1g29470 PE=2 SV=1 - [PMTO_ARATH]	5.76921	3.77	1	2	2	2	770	87.1495	5.23682
Q8LFJ5	TRM112-like protein At1g22270 OS=Arabidopsis thaliana GN=At1g22270 PE=2 SV=1 - [T112A_ARATH]	5.7356	24.19	1	2	2	2	124	13.9522	5.73193
Q8LGG8	Universal stress protein A-like protein OS=Arabidopsis thaliana GN=At3g01520 PE=1 SV=2 - [USPAL_ARATH]	5.7242	12	1	2	2	2	175	19.5558	5.89697
F4J5M9	Clathrin light chain 3 OS=Arabidopsis thaliana GN=At3g51890 PE=1 SV=1 - [CLC3_ARATH]	5.59695	10.85	1	2	2	2	258	29.1655	5.38916
Q944K2	Dolichyl-diphosphooligosaccharide--protein glycosyltransferase 48 kDa subunit OS=Arabidopsis thaliana GN=OST48 PE=2 SV=1 - [OST48_ARATH]	5.59543	8.24	1	2	2	2	437	48.7138	6.34131
Q9SJ36	40S ribosomal protein S17-2 OS=Arabidopsis thaliana GN=RPS17B PE=2 SV=3 - [RS172_ARATH]	5.58208	15.71	4	2	2	2	140	15.9415	10.0376
Q94AT1	Probable protein phosphatase 2C 76 OS=Arabidopsis thaliana GN=At5g53140 PE=2 SV=1 - [P2C76_ARATH]	5.55353	8.57	1	2	2	2	420	45.7576	5.09717
Q9M8S8	Inositol-phosphate phosphatase OS=Arabidopsis thaliana GN=VTC4 PE=1 SV=1 - [VTC4_ARATH]	5.47289	11.07	1	2	2	2	271	29.1031	5.37646
P42761	Glutathione S-transferase F10 OS=Arabidopsis thaliana GN=GSTF10 PE=1 SV=3 - [GSTFA_ARATH]	5.39554	8.84	1	2	2	2	215	24.2148	5.66846
O23290	60S ribosomal protein L36a OS=Arabidopsis thaliana GN=RPL36AA PE=2 SV=3 - [RL36A_ARATH]	5.37718	15.24	1	2	2	2	105	12.1175	10.3159
O48844	26S proteasome non-ATPase regulatory subunit 1 homolog A OS=Arabidopsis thaliana GN=RPN2A PE=1 SV=1 - [PSD1A_ARATH]	5.31183	4.48	1	2	2	2	1004	108.909	5.38916
Q42403	Thioredoxin H3 OS=Arabidopsis thaliana GN=TRX3 PE=1 SV=1 - [TRXH3_ARATH]	5.28683	16.95	1	2	2	2	118	13.1008	5.13525
Q9FE65	60S ribosomal protein L34-2 OS=Arabidopsis thaliana GN=RPL34B PE=3 SV=1 - [RL342_ARATH]	5.27782	16.81	2	2	2	2	119	13.6418	11.5903
Q93YR3	FAM10 family protein At4g22670 OS=Arabidopsis thaliana GN=At4g22670 PE=1 SV=1 - [F10AL_ARATH]	5.25441	7.94	1	2	2	2	441	46.5913	4.93213
P92935	ADP,ATP carrier protein 2, chloroplastic OS=Arabidopsis thaliana GN=AATP2 PE=1 SV=2 - [TLC2_ARATH]	5.24313	3.4	1	2	2	2	618	67.4858	9.48096
F4J8D3	Protein TPLATE OS=Arabidopsis thaliana GN=TPLATE PE=1 SV=1 - [TPLAT_ARATH]	5.20368	1.79	1	2	2	2	1176	130.825	5.96045
O65282	20 kDa chaperonin, chloroplastic OS=Arabidopsis thaliana GN=CPN21 PE=1 SV=2 - [CH10C_ARATH]	5.11081	12.25	1	2	2	2	253	26.7855	8.88037
P39207	Nucleoside diphosphate kinase 1 OS=Arabidopsis thaliana GN=NDK1 PE=1 SV=1 - [NDK1_ARATH]	5.1063	13.42	1	2	2	2	149	16.4895	6.78564
Q944A6	Sucrose nonfermenting 4-like protein OS=Arabidopsis thaliana GN=SNF4 PE=1 SV=1 - [SNF4_ARATH]	5.07471	4.52	1	2	2	2	487	53.4326	6.68311
Q9SZL5	Pentatricopeptide repeat-containing protein At4g38150 OS=Arabidopsis thaliana GN=At4g38150 PE=2 SV=1 - [PP356_ARATH]	5.06112	10.6	1	2	2	2	302	33.4329	6.91748
Q0WVL7	Golgin candidate 5 OS=Arabidopsis thaliana GN=GC5 PE=1 SV=1 - [GOGC5_ARATH]	5.03534	2.62	1	2	2	2	956	108.288	4.83057
Q9XGM1	V-type proton ATPase subunit D OS=Arabidopsis thaliana GN=VHA-D PE=1 SV=2 - [VATD_ARATH]	5.0246	8.81	1	2	2	2	261	29.0405	9.51025
Q94BT2	Auxin-induced in root cultures protein 12 OS=Arabidopsis thaliana GN=AIR12 PE=1 SV=3 - [AIR12_ARATH]	4.99299	8.33	1	2	2	2	252	25.5758	7.89893
Q9LD28	Histone H2A.6 OS=Arabidopsis thaliana GN=RAT5 PE=1 SV=1 - [H2A6_ARATH]	4.94362	17.69	6	2	2	2	130	13.6495	10.1548
Q9LT02	Probable manganese-transporting ATPase PDR2 OS=Arabidopsis thaliana GN=PDR2 PE=1 SV=1 - [PDR2_ARATH]	4.88295	2.21	1	2	2	2	1179	131.031	8.49951
O80866	Oxysterol-binding protein-related protein 1A OS=Arabidopsis thaliana GN=ORP1A PE=2 SV=1 - [ORP1A_ARATH]	4.84775	1.97	2	2	2	2	760	87.2647	6.78564
Q8GSA7	Calmodulin-binding transcription activator 3 OS=Arabidopsis thaliana GN=CMTA3 PE=1 SV=1 - [CMTA3_ARATH]	4.83904	2.03	1	2	2	2	1032	116.039	5.5542
Q96252	ATP synthase subunit delta', mitochondrial OS=Arabidopsis thaliana GN=At5g47030 PE=1 SV=1 - [ATP4_ARATH]	4.78239	11.82	1	2	2	2	203	21.5342	6.69775
Q9SLF3	Translocase of chloroplast 132, chloroplastic OS=Arabidopsis thaliana GN=TOC132 PE=1 SV=1 - [TC132_ARATH]	4.77677	1.66	1	2	2	2	1206	132.196	4.85596
Q9STX2	3-oxo-Delta(4,5)-steroid 5-beta-reductase OS=Arabidopsis thaliana GN=VEP1 PE=1 SV=1 - [VEP1_ARATH]	4.66776	4.64	1	2	2	2	388	44.2019	5.19873
Q8LD27	Proteasome subunit beta type-6 OS=Arabidopsis thaliana GN=PBA1 PE=1 SV=2 - [PSB6_ARATH]	4.6584	9.87	1	2	2	2	233	25.1356	5.5542
Q9LJU7	Purple acid phosphatase 18 OS=Arabidopsis thaliana GN=PAP18 PE=2 SV=1 - [PPA18_ARATH]	4.62854	5.49	1	2	2	2	437	49.8383	6.23975
Q9C5Z2	Eukaryotic translation initiation factor 3 subunit H OS=Arabidopsis thaliana GN=TIF3H1 PE=1 SV=2 - [EIF3H_ARATH]	4.6198	6.82	1	2	2	2	337	38.348	4.91943
Q94AI6	Exocyst complex component SEC6 OS=Arabidopsis thaliana GN=SEC6 PE=1 SV=1 - [SEC6_ARATH]	4.61267	2.93	1	2	2	2	752	85.6194	4.88135
O23140	AP-2 complex subunit mu OS=Arabidopsis thaliana GN=AP2M PE=1 SV=1 - [AP2M_ARATH]	4.60333	4.57	1	2	2	2	438	49.2906	9.17334
Q38865	Expansin-A6 OS=Arabidopsis thaliana GN=EXPA6 PE=2 SV=2 - [EXPA6_ARATH]	4.57472	8.95	1	2	2	2	257	27.7996	9.67139
Q9FNP8	40S ribosomal protein S19-3 OS=Arabidopsis thaliana GN=RPS19C PE=2 SV=1 - [RS193_ARATH]	4.52528	16.78	2	2	2	2	143	15.6874	10.2134

## Sheet: control culture
Control pulldown
Accession	Description	Score	Coverage	# Proteins	# Unique Peptides	# Peptides	# PSMs	# AAs	MW [kDa]	calc. pI
Q38970	Acetyl-CoA carboxylase 1 OS=Arabidopsis thaliana GN=ACC1 PE=1 SV=1 - [ACC1_ARATH]	2496.99	84.16	1	134	180	674	2254	251.223	6.52197
Q42523	Methylcrotonoyl-CoA carboxylase subunit alpha, mitochondrial OS=Arabidopsis thaliana GN=MCCA PE=1 SV=2 - [MCCA_ARATH]	1577.15	84.2	1	48	48	378	734	80.4006	6.90283
F4I1L3	Acetyl-CoA carboxylase 2 OS=Arabidopsis thaliana GN=ACC2 PE=2 SV=1 - [ACC2_ARATH]	1029.4	68.32	1	77	123	290	2355	262.563	7.09326
O64888	Ribose-phosphate pyrophosphokinase 5, chloroplastic OS=Arabidopsis thaliana GN=PRS5 PE=2 SV=2 - [KPRS5_ARATH]	987.267	85.53	1	20	30	238	394	42.598	7.15186
Q9LDD8	Methylcrotonoyl-CoA carboxylase beta chain, mitochondrial OS=Arabidopsis thaliana GN=MCCB PE=2 SV=1 - [MCCB_ARATH]	929.76	86.71	1	61	61	248	587	63.9719	8.52881
O04983	Biotin carboxylase, chloroplastic OS=Arabidopsis thaliana GN=CAC2 PE=1 SV=1 - [ACCC_ARATH]	902.252	80.63	1	45	45	232	537	58.3499	7.25439
Q42583	Ribose-phosphate pyrophosphokinase 2, chloroplastic OS=Arabidopsis thaliana GN=PRS2 PE=2 SV=2 - [KPRS2_ARATH]	572.025	75	1	12	27	144	400	43.3055	8.20654
Q9M7Z1	Lipoamide acyltransferase component of branched-chain alpha-keto acid dehydrogenase complex, mitochondrial OS=Arabidopsis thaliana GN=BCE2 PE=1 SV=1 - [ODB2_ARATH]	518.32	67.49	1	28	28	136	483	52.6731	6.75635
Q42581	Ribose-phosphate pyrophosphokinase 1, chloroplastic OS=Arabidopsis thaliana GN=PRS1 PE=2 SV=2 - [KPRS1_ARATH]	452.814	74.44	1	10	25	113	403	43.6675	7.62061
Q0WNJ6	Clathrin heavy chain 1 OS=Arabidopsis thaliana GN=CHC1 PE=1 SV=1 - [CLAH1_ARATH]	415.604	57.24	1	16	70	119	1705	193.122	5.40186
Q0WLB5	Clathrin heavy chain 2 OS=Arabidopsis thaliana GN=CHC2 PE=1 SV=1 - [CLAH2_ARATH]	408.054	56.72	1	16	70	116	1703	193.148	5.37646
F4JLP5	Dihydrolipoyl dehydrogenase 2, chloroplastic OS=Arabidopsis thaliana GN=LPD2 PE=2 SV=2 - [PLPD2_ARATH]	314.003	58.73	1	10	25	83	567	60.1074	7.60596
Q42533	Biotin carboxyl carrier protein of acetyl-CoA carboxylase 1, chloroplastic OS=Arabidopsis thaliana GN=BCCP1 PE=1 SV=2 - [BCCP1_ARATH]	274.377	35.36	1	8	12	81	280	29.5943	9.05615
A8MS68	Dihydrolipoyl dehydrogenase 1, chloroplastic OS=Arabidopsis thaliana GN=LPD1 PE=2 SV=1 - [PLPD1_ARATH]	265.49	46.23	1	8	23	69	623	66.6199	8.41162
P22953	Probable mediator of RNA polymerase II transcription subunit 37e OS=Arabidopsis thaliana GN=MED37E PE=1 SV=3 - [MD37E_ARATH]	253.055	70.97	1	14	34	69	651	71.3131	5.12256
O24457	Pyruvate dehydrogenase E1 component subunit alpha-3, chloroplastic OS=Arabidopsis thaliana GN=PDH-E1 ALPHA PE=1 SV=1 - [ODPA3_ARATH]	217.148	66.82	1	25	25	56	428	47.1439	7.48877
Q94BT0	Sucrose-phosphate synthase 1 OS=Arabidopsis thaliana GN=SPS1 PE=1 SV=1 - [SPSA1_ARATH]	211.259	47.36	1	34	36	58	1043	117.247	6.43018
Q9FX54	Glyceraldehyde-3-phosphate dehydrogenase GAPC2, cytosolic OS=Arabidopsis thaliana GN=GAPC2 PE=1 SV=1 - [G3PC2_ARATH]	191.984	78.4	1	24	24	46	338	36.89	7.18115
Q9LXL5	Sucrose synthase 4 OS=Arabidopsis thaliana GN=SUS4 PE=1 SV=1 - [SUS4_ARATH]	169.777	65.84	1	31	40	54	808	92.9439	6.56592
Q9LLC1	Biotin carboxyl carrier protein of acetyl-CoA carboxylase 2, chloroplastic OS=Arabidopsis thaliana GN=BCCP2 PE=2 SV=1 - [BCCP2_ARATH]	162.936	41.96	1	7	11	50	255	27.262	7.79639
Q9LDZ0	Heat shock 70 kDa protein 10, mitochondrial OS=Arabidopsis thaliana GN=HSP70-10 PE=2 SV=1 - [HSP7J_ARATH]	160.074	57.33	1	22	29	47	682	72.9457	5.78271
P0DH99	Elongation factor 1-alpha 1 OS=Arabidopsis thaliana GN=A1 PE=1 SV=1 - [EF1A1_ARATH]	154.18	49	1	18	18	44	449	49.4708	9.11475
Q8GUM2	Heat shock 70 kDa protein 9, mitochondrial OS=Arabidopsis thaliana GN=HSP70-9 PE=2 SV=1 - [HSP7I_ARATH]	149.277	50	1	20	27	42	682	73.0296	5.61768
P24636	Tubulin beta-4 chain OS=Arabidopsis thaliana GN=TUBB4 PE=2 SV=2 - [TBB4_ARATH]	144.744	76.8	1	4	22	38	444	49.7907	4.85596
P53492	Actin-7 OS=Arabidopsis thaliana GN=ACT7 PE=1 SV=1 - [ACT7_ARATH]	144.733	64.99	1	10	22	42	377	41.709	5.49072
P29517	Tubulin beta-9 chain OS=Arabidopsis thaliana GN=TUBB9 PE=1 SV=1 - [TBB9_ARATH]	144.358	77.48	1	3	22	38	444	49.6255	4.77979
O50008	5-methyltetrahydropteroyltriglutamate--homocysteine methyltransferase 1 OS=Arabidopsis thaliana GN=MS1 PE=1 SV=1 - [METE1_ARATH]	140.245	57.65	1	30	30	43	765	84.3035	6.50732
P31167	ADP,ATP carrier protein 1, mitochondrial OS=Arabidopsis thaliana GN=AAC1 PE=1 SV=2 - [ADT1_ARATH]	136.01	45.14	1	9	22	43	381	41.4494	9.83252
Q9LHA8	Probable mediator of RNA polymerase II transcription subunit 37c OS=Arabidopsis thaliana GN=MED37C PE=1 SV=1 - [MD37C_ARATH]	131.665	50.46	1	7	22	37	650	71.057	5.24951
O65719	Heat shock 70 kDa protein 3 OS=Arabidopsis thaliana GN=HSP70-3 PE=1 SV=1 - [HSP7C_ARATH]	131.609	48.84	1	7	24	38	649	71.1032	5.07178
P22954	Probable mediator of RNA polymerase II transcription subunit 37c OS=Arabidopsis thaliana GN=MED37D PE=1 SV=2 - [MD37D_ARATH]	130.341	51.45	1	8	22	37	653	71.3422	5.12256
Q94CE5	Gamma-aminobutyrate transaminase POP2, mitochondrial OS=Arabidopsis thaliana GN=POP2 PE=1 SV=1 - [GATP_ARATH]	119.821	69.25	1	22	22	35	504	55.1524	7.94287
P29197	Chaperonin CPN60, mitochondrial OS=Arabidopsis thaliana GN=CPN60 PE=2 SV=2 - [CH60A_ARATH]	118.423	62.22	1	15	25	34	577	61.2422	5.78271
P83483	ATP synthase subunit beta-1, mitochondrial OS=Arabidopsis thaliana GN=At5g08670 PE=1 SV=1 - [ATPBM_ARATH]	117.718	60.07	3	22	22	35	556	59.634	6.62451
Q56YW9	Tubulin beta-2 chain OS=Arabidopsis thaliana GN=TUBB2 PE=2 SV=2 - [TBB2_ARATH]	116.026	71.78	1	3	22	34	450	50.701	4.80518
P29516	Tubulin beta-8 chain OS=Arabidopsis thaliana GN=TUBB8 PE=2 SV=2 - [TBB8_ARATH]	115.352	71.94	1	1	22	33	449	50.574	4.83057
P29515	Tubulin beta-7 chain OS=Arabidopsis thaliana GN=TUBB7 PE=2 SV=1 - [TBB7_ARATH]	111.323	71.94	1	2	22	32	449	50.714	4.83057
Q9LKR3	Mediator of RNA polymerase II transcription subunit 37a OS=Arabidopsis thaliana GN=MED37A PE=1 SV=1 - [MD37A_ARATH]	106.287	40.21	1	18	19	31	669	73.584	5.17334
Q56WH1	Tubulin alpha-3 chain OS=Arabidopsis thaliana GN=TUBA3 PE=1 SV=2 - [TBA3_ARATH]	103.257	47.56	1	5	18	32	450	49.6225	5.09717
Q9STW6	Heat shock 70 kDa protein 6, chloroplastic OS=Arabidopsis thaliana GN=HSP70-6 PE=1 SV=1 - [HSP7F_ARATH]	99.8081	37.33	1	8	22	31	718	76.4614	5.19873
P92549	ATP synthase subunit alpha, mitochondrial OS=Arabidopsis thaliana GN=ATPA PE=1 SV=2 - [ATPAM_ARATH]	94.8526	51.87	1	20	21	30	507	55.0108	6.60986
Q9LTX9	Heat shock 70 kDa protein 7, chloroplastic OS=Arabidopsis thaliana GN=HSP70-7 PE=1 SV=1 - [HSP7G_ARATH]	94.5291	36.07	1	8	22	30	718	76.9497	5.30029
P51818	Heat shock protein 90-3 OS=Arabidopsis thaliana GN=HSP90-3 PE=1 SV=2 - [HS903_ARATH]	93.8298	44.06	2	23	23	29	699	80.0018	5.04639
O64688	Pyruvate dehydrogenase E1 component subunit beta-3, chloroplastic OS=Arabidopsis thaliana GN=E1-BETA-2 PE=2 SV=1 - [ODPB3_ARATH]	93.425	32.27	1	2	10	22	406	43.9871	5.79541
B9DGT7	Tubulin alpha-2 chain OS=Arabidopsis thaliana GN=TUBA2 PE=2 SV=2 - [TBA2_ARATH]	92.9502	48.22	2	4	17	29	450	49.5093	5.05908
Q9C6Z3	Pyruvate dehydrogenase E1 component subunit beta-2, chloroplastic OS=Arabidopsis thaliana GN=PDH-E1 BETA PE=2 SV=1 - [ODPB2_ARATH]	92.7184	31.77	1	2	10	22	406	44.2162	6.354
P29513	Tubulin beta-5 chain OS=Arabidopsis thaliana GN=TUBB5 PE=2 SV=1 - [TBB5_ARATH]	90.874	49.22	1	1	14	25	449	50.31	4.76709
P40941	ADP,ATP carrier protein 2, mitochondrial OS=Arabidopsis thaliana GN=AAC2 PE=2 SV=2 - [ADT2_ARATH]	90.2938	40	1	5	18	32	385	41.7196	9.78857
Q9FMU6	Mitochondrial phosphate carrier protein 3, mitochondrial OS=Arabidopsis thaliana GN=MPT3 PE=1 SV=1 - [MPCP3_ARATH]	87.0416	62.93	1	20	20	27	375	40.0635	9.20264
Q38946	Glutamate dehydrogenase 2 OS=Arabidopsis thaliana GN=GDH2 PE=1 SV=1 - [DHE2_ARATH]	85.9473	54.74	1	12	16	25	411	44.6707	6.53662
Q9SR37	Beta-glucosidase 23 OS=Arabidopsis thaliana GN=BGLU23 PE=1 SV=1 - [BGL23_ARATH]	75.4969	41.41	1	12	14	20	524	59.6827	6.91748
P93655	Lon protease homolog 1, mitochondrial OS=Arabidopsis thaliana GN=LON1 PE=1 SV=2 - [LONM1_ARATH]	75.1397	33.3	1	22	22	26	940	103.866	5.59229
O23654	V-type proton ATPase catalytic subunit A OS=Arabidopsis thaliana GN=VHA-A PE=1 SV=1 - [VATA_ARATH]	73.2166	40.77	1	19	19	24	623	68.7688	5.23682
Q8LF20	Putative clathrin assembly protein At2g25430 OS=Arabidopsis thaliana GN=At2g25430 PE=1 SV=2 - [CAP2_ARATH]	71.9748	36.29	1	11	16	23	653	72.0388	5.42725
Q9SI61	Amidophosphoribosyltransferase 1, chloroplastic OS=Arabidopsis thaliana GN=ASE1 PE=2 SV=1 - [ASE1_ARATH]	71.443	43.46	1	16	16	20	566	61.8035	6.22705
P48349	14-3-3-like protein GF14 lambda OS=Arabidopsis thaliana GN=GRF6 PE=1 SV=1 - [14336_ARATH]	68.5579	62.9	1	6	11	20	248	27.9578	4.84326
P17745	Elongation factor Tu, chloroplastic OS=Arabidopsis thaliana GN=TUFA PE=1 SV=1 - [EFTU_ARATH]	67.0611	35.5	1	12	13	21	476	51.5976	6.18896
Q9SAJ6	Glyceraldehyde-3-phosphate dehydrogenase GAPCP1, chloroplastic OS=Arabidopsis thaliana GN=GAPCP1 PE=1 SV=1 - [G3PP1_ARATH]	65.0531	48.82	1	9	13	18	422	44.8029	8.63135
O82647	Pyruvate decarboxylase 1 OS=Arabidopsis thaliana GN=PDC1 PE=2 SV=1 - [PDC1_ARATH]	63.951	33.44	1	11	12	17	607	66.17	6.06201
Q9ZT91	Elongation factor Tu, mitochondrial OS=Arabidopsis thaliana GN=TUFA PE=1 SV=1 - [EFTM_ARATH]	62.8284	53.52	1	17	18	22	454	49.3786	6.69775
P11574	V-type proton ATPase subunit B1 OS=Arabidopsis thaliana GN=VHA-B1 PE=2 SV=2 - [VATB1_ARATH]	62.0794	43.83	2	14	14	18	486	54.0736	5.09717
P49040	Sucrose synthase 1 OS=Arabidopsis thaliana GN=SUS1 PE=1 SV=3 - [SUSY1_ARATH]	61.9483	24.26	1	8	17	21	808	92.939	6.20166
Q9M5J8	Polygalacturonase inhibitor 2 OS=Arabidopsis thaliana GN=PGIP2 PE=2 SV=2 - [PGIP2_ARATH]	60.6433	52.42	1	12	13	19	330	37.0442	8.80713
Q42539	Protein-L-isoaspartate O-methyltransferase 1 OS=Arabidopsis thaliana GN=PIMT1 PE=1 SV=3 - [PIMT1_ARATH]	60.1021	81.3	1	10	10	17	230	24.5985	5.77002
Q9ZP54	Poly [ADP-ribose] polymerase 1 OS=Arabidopsis thaliana GN=PARP1 PE=1 SV=2 - [PARP1_ARATH]	60.0379	29.3	1	20	20	20	983	111.162	8.5874
P0CJ46	Actin-1 OS=Arabidopsis thaliana GN=ACT1 PE=1 SV=1 - [ACT1_ARATH]	58.632	38.99	1	4	12	20	377	41.7709	5.49072
Q9FI56	Chaperone protein ClpC1, chloroplastic OS=Arabidopsis thaliana GN=CLPC1 PE=1 SV=1 - [CLPC1_ARATH]	56.4618	24.22	1	4	15	17	929	103.388	6.771
Q96292	Actin-2 OS=Arabidopsis thaliana GN=ACT2 PE=1 SV=1 - [ACT2_ARATH]	56.4369	34.22	2	3	12	20	377	41.8499	5.57959
O23255	Adenosylhomocysteinase 1 OS=Arabidopsis thaliana GN=SAHH1 PE=1 SV=1 - [SAHH1_ARATH]	56.0845	52.78	1	13	13	15	485	53.3441	5.97314
P25696	Bifunctional enolase 2/transcriptional activator OS=Arabidopsis thaliana GN=ENO2 PE=1 SV=1 - [ENO2_ARATH]	54.0428	55.86	1	15	15	16	444	47.6893	5.77002
Q9M5J9	Polygalacturonase inhibitor 1 OS=Arabidopsis thaliana GN=PGIP1 PE=2 SV=1 - [PGIP1_ARATH]	53.838	45.45	1	9	10	17	330	36.6658	7.95752
Q8L7B5	Chaperonin CPN60-like 1, mitochondrial OS=Arabidopsis thaliana GN=At2g33210 PE=2 SV=1 - [CH60B_ARATH]	53.5369	34.53	1	5	15	17	585	61.9395	6.68311
P46422	Glutathione S-transferase F2 OS=Arabidopsis thaliana GN=GSTF2 PE=1 SV=3 - [GSTF2_ARATH]	52.2051	70.75	1	9	11	15	212	24.1136	6.354
P93306	NADH dehydrogenase [ubiquinone] iron-sulfur protein 2 OS=Arabidopsis thaliana GN=NAD7 PE=2 SV=2 - [NDUS2_ARATH]	52.1843	36.29	1	10	10	15	394	44.9327	7.12256
Q94AW8	Chaperone protein dnaJ 3 OS=Arabidopsis thaliana GN=ATJ3 PE=1 SV=2 - [DNAJ3_ARATH]	51.7836	46.67	1	13	13	16	420	46.4148	6.11279
Q96250	ATP synthase subunit gamma, mitochondrial OS=Arabidopsis thaliana GN=ATPC PE=2 SV=1 - [ATPG3_ARATH]	50.6045	51.38	1	11	11	14	325	35.4256	8.89502
P94017	Putative clathrin assembly protein At1g14910 OS=Arabidopsis thaliana GN=At1g14910 PE=2 SV=2 - [CAP9_ARATH]	50.0536	24.42	1	11	11	15	692	75.4689	4.89404
Q38900	Peptidyl-prolyl cis-trans isomerase CYP19-1 OS=Arabidopsis thaliana GN=CYP19-1 PE=1 SV=1 - [CP19A_ARATH]	49.7277	76.88	1	8	10	13	173	18.4801	8.42627
P19171	Basic endochitinase B OS=Arabidopsis thaliana GN=CHI-B PE=1 SV=3 - [CHIB_ARATH]	48.8612	51.04	1	9	9	14	335	36.1602	7.60596
P46645	Aspartate aminotransferase, cytoplasmic isozyme 1 OS=Arabidopsis thaliana GN=ASP2 PE=1 SV=2 - [AAT2_ARATH]	48.8374	55.56	1	13	15	16	405	44.2386	7.28369
Q9SXJ7	Chaperone protein ClpC2, chloroplastic OS=Arabidopsis thaliana GN=CLPC2 PE=2 SV=1 - [CLPC2_ARATH]	48.712	21.11	1	2	13	15	952	105.674	6.41748
P06525	Alcohol dehydrogenase class-P OS=Arabidopsis thaliana GN=ADH1 PE=1 SV=2 - [ADH1_ARATH]	47.3096	29.02	1	9	9	13	379	41.1516	6.23975
P48348	14-3-3-like protein GF14 kappa OS=Arabidopsis thaliana GN=GRF8 PE=2 SV=2 - [14338_ARATH]	46.3246	53.23	1	3	9	14	248	28.0109	4.89404
Q96255	Phosphoserine aminotransferase, chloroplastic OS=Arabidopsis thaliana GN=At4g35630 PE=2 SV=1 - [SERC_ARATH]	44.9736	40.7	1	12	12	14	430	47.3291	8.06006
Q9M3A8	Pentatricopeptide repeat-containing protein At3g49240 OS=Arabidopsis thaliana GN=EMB1796 PE=2 SV=1 - [PP273_ARATH]	44.8787	32.75	1	15	15	16	629	71.247	5.52881
Q38882	Phospholipase D alpha 1 OS=Arabidopsis thaliana GN=PLDALPHA1 PE=1 SV=2 - [PLDA1_ARATH]	44.6205	30.37	2	14	14	14	810	91.7901	5.87158
Q9FLX7	Probable NADH dehydrogenase [ubiquinone] 1 alpha subcomplex subunit 5, mitochondrial OS=Arabidopsis thaliana GN=At5g52840 PE=1 SV=1 - [NDUA5_ARATH]	44.2838	76.33	1	8	8	15	169	19.1669	4.76709
Q9SID0	Probable fructokinase-1 OS=Arabidopsis thaliana GN=At2g31390 PE=2 SV=1 - [SCRK1_ARATH]	44.1509	47.08	1	12	12	15	325	35.2532	5.49072
O81416	Endoglucanase 17 OS=Arabidopsis thaliana GN=At4g02290 PE=2 SV=1 - [GUN17_ARATH]	43.7569	41.67	1	11	12	14	516	57.2647	8.98291
Q9LYG3	NADP-dependent malic enzyme 2 OS=Arabidopsis thaliana GN=NADP-ME2 PE=1 SV=1 - [MAOP2_ARATH]	43.7549	41.16	1	11	11	11	588	64.3722	6.41748
Q9C5M0	Mitochondrial dicarboxylate/tricarboxylate transporter DTC OS=Arabidopsis thaliana GN=DTC PE=1 SV=1 - [DTC_ARATH]	43.3707	46.64	1	11	11	13	298	31.8912	9.23193
F4HYF3	Bifunctional D-cysteine desulfhydrase/1-aminocyclopropane-1-carboxylate deaminase, mitochondrial OS=Arabidopsis thaliana GN=DCD PE=1 SV=1 - [DCYD1_ARATH]	43.1369	40.4	1	10	10	13	401	43.8725	7.35693
O04314	PYK10-binding protein 1 OS=Arabidopsis thaliana GN=PBP1 PE=1 SV=1 - [PYBP1_ARATH]	41.9102	73.83	1	11	11	13	298	32.1383	5.77002
Q9SEI2	26S protease regulatory subunit 6A homolog A OS=Arabidopsis thaliana GN=RPT5A PE=1 SV=1 - [PS6AA_ARATH]	41.5346	42.45	1	10	11	13	424	47.4503	5.03369
Q42290	Probable mitochondrial-processing peptidase subunit beta OS=Arabidopsis thaliana GN=At3g02090 PE=2 SV=2 - [MPPB_ARATH]	41.4117	31.07	1	13	13	14	531	59.1233	6.78564
Q9LIA8	UDP-glucose 6-dehydrogenase 2 OS=Arabidopsis thaliana GN=UGD2 PE=1 SV=1 - [UGDH2_ARATH]	40.2517	36.67	1	11	11	12	480	53.1391	5.99854
P48491	Triosephosphate isomerase, cytosolic OS=Arabidopsis thaliana GN=CTIMC PE=1 SV=2 - [TPIS_ARATH]	40.061	51.97	1	10	10	11	254	27.1521	5.50342
Q8S9J8	Probable clathrin assembly protein At4g32285 OS=Arabidopsis thaliana GN=At4g32285 PE=1 SV=2 - [CAP1_ARATH]	39.8367	17.8	1	5	10	14	635	70.5102	6.11279
Q9SRZ6	Cytosolic isocitrate dehydrogenase [NADP] OS=Arabidopsis thaliana GN=CICDH PE=2 SV=1 - [ICDHC_ARATH]	39.4434	35.37	1	9	11	13	410	45.7171	6.56592
P41377	Eukaryotic initiation factor 4A-2 OS=Arabidopsis thaliana GN=TIF4A-2 PE=1 SV=1 - [IF4A2_ARATH]	39.424	42.48	1	11	11	13	412	46.7329	5.68115
Q9FFR3	6-phosphogluconate dehydrogenase, decarboxylating 2, chloroplastic OS=Arabidopsis thaliana GN=At5g41670 PE=1 SV=1 - [6PGD2_ARATH]	39.1919	33.06	1	5	10	12	487	53.2842	5.79541
P19456	ATPase 2, plasma membrane-type OS=Arabidopsis thaliana GN=AHA2 PE=1 SV=2 - [PMA2_ARATH]	39.1505	16.56	1	11	11	13	948	104.335	6.99072
Q9SV20	Coatomer subunit beta-2 OS=Arabidopsis thaliana GN=At4g31490 PE=2 SV=2 - [COPB2_ARATH]	39.0059	18.99	1	13	13	13	948	106.01	6.01123
Q9M5K3	Dihydrolipoyl dehydrogenase 1, mitochondrial OS=Arabidopsis thaliana GN=LPD1 PE=1 SV=2 - [DLDH1_ARATH]	38.7782	37.48	1	7	12	12	507	53.9541	7.40088
Q42521	Glutamate decarboxylase 1 OS=Arabidopsis thaliana GN=GAD1 PE=1 SV=2 - [DCE1_ARATH]	38.4714	40.64	1	11	11	12	502	57.03	5.52881
Q9SIV2	26S proteasome non-ATPase regulatory subunit 2 homolog A OS=Arabidopsis thaliana GN=RPN1A PE=1 SV=2 - [PSD2A_ARATH]	38.3851	21.55	1	12	12	12	891	98.0818	5.09717
Q9SIB9	Aconitate hydratase 2, mitochondrial OS=Arabidopsis thaliana GN=ACO2 PE=1 SV=2 - [ACO2M_ARATH]	38.2373	18.99	1	12	12	13	990	108.133	7.1665
Q42112	60S acidic ribosomal protein P0-2 OS=Arabidopsis thaliana GN=RPP0B PE=1 SV=2 - [RLA02_ARATH]	37.6888	58.13	1	8	8	11	320	34.1118	5.07178
P42643	14-3-3-like protein GF14 chi OS=Arabidopsis thaliana GN=GRF1 PE=1 SV=3 - [14331_ARATH]	37.5259	43.07	1	3	8	11	267	29.9129	4.80518
Q43314	Glutamate dehydrogenase 1 OS=Arabidopsis thaliana GN=GDH1 PE=2 SV=1 - [DHE1_ARATH]	37.3935	25.3	1	6	10	12	411	44.496	6.85889
P32962	Nitrilase 2 OS=Arabidopsis thaliana GN=NIT2 PE=1 SV=1 - [NRL2_ARATH]	36.4202	35.1	1	8	8	11	339	37.1296	5.5542
Q01525	14-3-3-like protein GF14 omega OS=Arabidopsis thaliana GN=GRF2 PE=2 SV=2 - [14332_ARATH]	35.9038	40.54	1	3	8	11	259	29.1435	4.79248
Q8RWV0	Transketolase-1, chloroplastic OS=Arabidopsis thaliana GN=TKL-1 PE=1 SV=1 - [TKTC1_ARATH]	35.13	21.73	1	7	11	12	741	79.9182	6.3667
Q9LYU8	Aspartokinase 1, chloroplastic OS=Arabidopsis thaliana GN=AK1 PE=1 SV=1 - [AK1_ARATH]	34.8927	25.66	1	10	10	11	569	62.2589	6.80029
P42644	14-3-3-like protein GF14 psi OS=Arabidopsis thaliana GN=GRF3 PE=1 SV=2 - [14333_ARATH]	34.5692	41.18	1	3	8	11	255	28.5883	4.79248
P36397	ADP-ribosylation factor 1 OS=Arabidopsis thaliana GN=ARF1 PE=1 SV=2 - [ARF1_ARATH]	34.4329	64.64	1	8	8	10	181	20.5957	6.94678
Q9C5I1	UDP-sugar pyrophosphorylase OS=Arabidopsis thaliana GN=USP PE=1 SV=1 - [USP_ARATH]	34.4069	23.45	1	10	10	11	614	67.8098	6.49365
O04209	Clathrin light chain 2 OS=Arabidopsis thaliana GN=CLC2 PE=1 SV=1 - [CLC2_ARATH]	34.2816	30.23	1	9	9	12	258	28.8194	4.98291
Q9ZU52	Probable fructose-bisphosphate aldolase 3, chloroplastic OS=Arabidopsis thaliana GN=FBA3 PE=1 SV=1 - [ALFC3_ARATH]	34.1226	34.27	1	7	7	11	391	42.3006	8.08936
Q39161	Ferredoxin--nitrite reductase, chloroplastic OS=Arabidopsis thaliana GN=NIR1 PE=1 SV=1 - [NIR_ARATH]	33.8889	25.94	1	13	13	13	586	65.4636	6.27783
Q66GR6	Single-stranded DNA-binding protein WHY3, chloroplastic OS=Arabidopsis thaliana GN=WHY3 PE=1 SV=1 - [WHY3_ARATH]	33.809	39.93	1	8	9	11	268	29.7094	9.5249
P54609	Cell division control protein 48 homolog A OS=Arabidopsis thaliana GN=CDC48A PE=1 SV=1 - [CD48A_ARATH]	33.6648	20.27	2	11	11	12	809	89.3374	5.24951
Q9SRY5	Glutathione S-transferase F7 OS=Arabidopsis thaliana GN=GSTF7 PE=1 SV=3 - [GSTF7_ARATH]	33.4344	57.42	1	4	10	12	209	23.5834	6.62451
Q9T074	Phosphoenolpyruvate carboxykinase [ATP] OS=Arabidopsis thaliana GN=PCKA PE=1 SV=1 - [PCKA_ARATH]	33.1762	19.82	1	8	8	10	671	73.3587	7.07861
Q5E924	Glyceraldehyde-3-phosphate dehydrogenase GAPCP2, chloroplastic OS=Arabidopsis thaliana GN=GAPCP2 PE=2 SV=1 - [G3PP2_ARATH]	33.143	30	1	3	7	9	420	44.8179	8.6167
P42645	14-3-3-like protein GF14 upsilon OS=Arabidopsis thaliana GN=GRF5 PE=1 SV=2 - [14335_ARATH]	32.8586	41.42	1	3	8	10	268	30.1632	4.80518
P93819	Malate dehydrogenase, cytoplasmic 1 OS=Arabidopsis thaliana GN=At1g04410 PE=1 SV=2 - [MDHC1_ARATH]	32.7555	33.73	1	8	8	10	332	35.5483	6.55127
O80796	Membrane-associated protein VIPP1, chloroplastic OS=Arabidopsis thaliana GN=VIPP1 PE=1 SV=1 - [VIPP1_ARATH]	32.6231	33.94	1	7	7	10	330	36.3697	9.11475
P41916	GTP-binding nuclear protein Ran-1 OS=Arabidopsis thaliana GN=RAN1 PE=1 SV=1 - [RAN1_ARATH]	31.906	26.24	3	4	4	9	221	25.2598	6.85889
Q94AR8	3-isopropylmalate dehydratase large subunit OS=Arabidopsis thaliana GN=IIL1 PE=1 SV=1 - [LEUC_ARATH]	31.8007	26.72	1	10	10	11	509	54.9785	7.84033
Q9FVT2	Probable elongation factor 1-gamma 2 OS=Arabidopsis thaliana GN=At1g57720 PE=2 SV=1 - [EF1G2_ARATH]	31.6408	27.6	1	4	7	10	413	46.3704	5.70654
Q9SJF3	mRNA-decapping enzyme-like protein OS=Arabidopsis thaliana GN=At1g08370 PE=1 SV=2 - [DCP1_ARATH]	31.4347	36.78	1	8	8	10	367	40.5855	5.65576
Q9SAR5	Ankyrin repeat domain-containing protein 2 OS=Arabidopsis thaliana GN=AKR2 PE=1 SV=2 - [AKR2_ARATH]	31.0478	17.25	1	6	6	9	342	36.9609	4.57666
Q9FY54	Probable sucrose-phosphate synthase 2 OS=Arabidopsis thaliana GN=SPS2 PE=1 SV=1 - [SPSA2_ARATH]	30.7703	12.23	1	7	10	11	1047	116.893	6.62451
Q43725	Cysteine synthase, mitochondrial OS=Arabidopsis thaliana GN=OASC PE=1 SV=3 - [CYSKM_ARATH]	30.716	29.07	1	8	8	9	430	45.7856	8.17725
Q9FFT4	Pyruvate decarboxylase 2 OS=Arabidopsis thaliana GN=PDC2 PE=1 SV=1 - [PDC2_ARATH]	29.9348	23.56	1	7	8	9	607	65.776	5.96045
Q9SSB5	26S protease regulatory subunit 7 homolog A OS=Arabidopsis thaliana GN=RPT1A PE=1 SV=1 - [PRS7A_ARATH]	29.8076	27.93	1	10	10	10	426	47.7727	6.65381
Q9C8Y9	Beta-glucosidase 22 OS=Arabidopsis thaliana GN=BGLU22 PE=2 SV=1 - [BGL22_ARATH]	29.7569	29.96	1	7	9	9	524	59.743	7.21045
Q9SH69	6-phosphogluconate dehydrogenase, decarboxylating 1, chloroplastic OS=Arabidopsis thaliana GN=At1g64190 PE=1 SV=1 - [6PGD1_ARATH]	29.7555	23.61	1	1	7	9	487	53.3441	5.45264
Q9LUT2	S-adenosylmethionine synthase 4 OS=Arabidopsis thaliana GN=METK4 PE=1 SV=1 - [METK4_ARATH]	29.6712	32.57	1	3	9	9	393	42.7687	5.80811
Q94A94	Diaminopimelate decarboxylase 2, chloroplastic OS=Arabidopsis thaliana GN=LYSA2 PE=2 SV=1 - [DCDA2_ARATH]	29.4995	23.52	1	3	9	10	489	54.1299	6.66846
Q8LBI1	60S ribosomal protein L5-1 OS=Arabidopsis thaliana GN=ATL5 PE=2 SV=2 - [RL51_ARATH]	29.3482	37.54	1	8	8	10	301	34.3368	9.30518
Q9LZT4	Expansin-like A1 OS=Arabidopsis thaliana GN=EXLA1 PE=2 SV=1 - [EXLA1_ARATH]	29.2106	48.68	1	8	8	9	265	28.6832	8.00146
Q9SJT9	Coatomer subunit alpha-2 OS=Arabidopsis thaliana GN=At2g21390 PE=2 SV=1 - [COPA2_ARATH]	29.1039	10.43	1	10	10	10	1218	136.381	6.91748
Q9SF40	60S ribosomal protein L4-1 OS=Arabidopsis thaliana GN=RPL4A PE=2 SV=1 - [RL4A_ARATH]	29.0858	22.91	1	3	9	9	406	44.674	10.3452
P42760	Glutathione S-transferase F6 OS=Arabidopsis thaliana GN=GSTF6 PE=1 SV=2 - [GSTF6_ARATH]	28.9696	57.69	1	4	10	11	208	23.4712	6.22705
Q9LP45	26S proteasome non-ATPase regulatory subunit 11 homolog OS=Arabidopsis thaliana GN=RPN6 PE=1 SV=1 - [PSD11_ARATH]	28.9022	29.59	1	9	9	9	419	46.7198	6.66846
Q96251	ATP synthase subunit O, mitochondrial OS=Arabidopsis thaliana GN=At5g13450 PE=1 SV=2 - [ATPO_ARATH]	28.8658	50.84	1	9	9	10	238	26.305	9.23193
Q9FWA3	6-phosphogluconate dehydrogenase, decarboxylating 3 OS=Arabidopsis thaliana GN=At3g02360 PE=2 SV=1 - [6GPD3_ARATH]	28.8297	23.25	1	4	7	9	486	53.5435	7.41553
Q93YZ7	Acetolactate synthase small subunit 2, chloroplastic OS=Arabidopsis thaliana GN=At2g31810 PE=1 SV=1 - [ILVH2_ARATH]	28.7954	28.11	1	10	10	10	491	53.8395	8.96826
Q9M367	Beclin-1-like protein OS=Arabidopsis thaliana GN=At3g61710 PE=2 SV=2 - [BECN1_ARATH]	28.6236	17.99	1	8	8	10	517	58.4671	5.90967
Q9FIB6	26S proteasome non-ATPase regulatory subunit 12 homolog A OS=Arabidopsis thaliana GN=RPN5A PE=1 SV=1 - [PS12A_ARATH]	28.5821	26.47	1	9	9	10	442	50.8048	7.40088
Q9SMX3	Mitochondrial outer membrane protein porin 3 OS=Arabidopsis thaliana GN=VDAC3 PE=1 SV=3 - [VDAC3_ARATH]	28.272	38.32	1	6	8	10	274	29.193	8.20654
P23686	S-adenosylmethionine synthase 1 OS=Arabidopsis thaliana GN=SAM1 PE=1 SV=2 - [METK1_ARATH]	27.7359	33.59	1	3	9	9	393	43.1307	5.8208
Q9M5K2	Dihydrolipoyl dehydrogenase 2, mitochondrial OS=Arabidopsis thaliana GN=LPD2 PE=1 SV=1 - [DLDH2_ARATH]	27.6757	23.27	1	4	9	9	507	53.9519	7.03467
Q08682	40S ribosomal protein Sa-1 OS=Arabidopsis thaliana GN=RPSaA PE=1 SV=3 - [RSSA1_ARATH]	27.6738	40.6	1	8	8	9	298	32.2708	5.14795
Q949X7	Diaminopimelate decarboxylase 1, chloroplastic OS=Arabidopsis thaliana GN=LYSA1 PE=2 SV=1 - [DCDA1_ARATH]	27.6729	22.52	1	2	8	9	484	53.5236	6.97607
Q9ZU25	Probable mitochondrial-processing peptidase subunit alpha-1 OS=Arabidopsis thaliana GN=At1g51980 PE=2 SV=1 - [MPPA1_ARATH]	27.3988	17.89	1	7	7	9	503	54.3677	6.32861
Q9SEH3	Ras-related protein RABD2c OS=Arabidopsis thaliana GN=RABD2C PE=2 SV=1 - [RAD2C_ARATH]	26.5191	51.49	2	6	7	8	202	22.3042	5.42725
F4IXW2	Brefeldin A-inhibited guanine nucleotide-exchange protein 5 OS=Arabidopsis thaliana GN=BIG5 PE=1 SV=2 - [BIG5_ARATH]	26.3434	7.25	1	9	9	10	1739	192.76	5.57959
P49691	60S ribosomal protein L4-2 OS=Arabidopsis thaliana GN=RPL4D PE=2 SV=2 - [RL4B_ARATH]	26.338	26.04	1	3	9	9	407	44.6939	10.3013
P17597	Acetolactate synthase, chloroplastic OS=Arabidopsis thaliana GN=ALS PE=1 SV=1 - [ILVB_ARATH]	26.2991	18.36	1	7	7	8	670	72.5392	6.65381
Q38799	Pyruvate dehydrogenase E1 component subunit beta-1, mitochondrial OS=Arabidopsis thaliana GN=PDH2 PE=1 SV=2 - [ODPB1_ARATH]	26.0077	25.07	1	7	7	9	363	39.1511	5.8335
Q9S7I3	Non-specific lipid-transfer protein 2 OS=Arabidopsis thaliana GN=LTP2 PE=3 SV=1 - [NLTP2_ARATH]	25.7649	55.93	1	7	7	10	118	11.9299	8.96826
Q9SGW3	26S proteasome non-ATPase regulatory subunit 8 homolog A OS=Arabidopsis thaliana GN=RPN12A PE=1 SV=1 - [PSD8A_ARATH]	25.486	36.7	1	7	7	8	267	30.6866	4.90674
Q9SA78	Coatomer subunit epsilon-1 OS=Arabidopsis thaliana GN=At1g30630 PE=2 SV=1 - [COPE1_ARATH]	24.4529	47.26	1	7	7	8	292	32.5814	5.56689
Q05758	Ketol-acid reductoisomerase, chloroplastic OS=Arabidopsis thaliana GN=At3g58610 PE=2 SV=2 - [ILV5_ARATH]	24.1909	21.66	1	8	8	8	591	63.7724	6.80029
Q9SUS3	Beta-adaptin-like protein B OS=Arabidopsis thaliana GN=BETAB-AD PE=1 SV=1 - [APBLB_ARATH]	24.1356	16.67	1	8	8	9	894	99.3087	5.04639
P51430	40S ribosomal protein S6-2 OS=Arabidopsis thaliana GN=RPS6B PE=1 SV=3 - [RS62_ARATH]	23.2885	26.91	2	6	6	7	249	28.1445	10.8286
Q9M339	40S ribosomal protein S3-2 OS=Arabidopsis thaliana GN=RPS3B PE=1 SV=1 - [RS32_ARATH]	23.2539	30.12	1	2	7	8	249	27.3317	9.53955
P49688	40S ribosomal protein S2-3 OS=Arabidopsis thaliana GN=RPS2C PE=1 SV=2 - [RS23_ARATH]	23.1879	31.23	1	3	7	8	285	30.8593	10.2866
Q9SKK4	Probable 2-oxoacid dependent dioxygenase OS=Arabidopsis thaliana GN=GSL-OH PE=2 SV=1 - [GSL_ARATH]	23.1228	30.64	1	6	6	8	359	40.3252	6.29053
Q39258	V-type proton ATPase subunit E1 OS=Arabidopsis thaliana GN=VHA-E1 PE=1 SV=2 - [VATE1_ARATH]	22.9297	41.3	1	8	8	9	230	26.0437	6.40479
Q9SIP7	40S ribosomal protein S3-1 OS=Arabidopsis thaliana GN=RPS3A PE=1 SV=1 - [RS31_ARATH]	22.7739	30.8	1	2	7	8	250	27.5017	9.53955
P34788	40S ribosomal protein S18 OS=Arabidopsis thaliana GN=RPS18A PE=1 SV=1 - [RS18_ARATH]	22.6256	43.42	1	6	6	8	152	17.5345	10.5356
O82662	Succinyl-CoA ligase [ADP-forming] subunit beta, mitochondrial OS=Arabidopsis thaliana GN=At2g20420 PE=1 SV=1 - [SUCB_ARATH]	22.6213	28.5	1	8	8	8	421	45.3169	6.7124
Q8VYF7	Single-stranded DNA-binding protein WHY2, mitochondrial OS=Arabidopsis thaliana GN=WHY2 PE=1 SV=1 - [WHY2_ARATH]	22.595	41.6	1	7	7	8	238	26.2783	9.64209
Q8L831	Nudix hydrolase 3 OS=Arabidopsis thaliana GN=NUDT3 PE=1 SV=1 - [NUDT3_ARATH]	22.5487	15.03	1	8	8	8	772	86.8022	5.43994
Q9CAX6	40S ribosomal protein S14-2 OS=Arabidopsis thaliana GN=RPS14B PE=1 SV=1 - [RS142_ARATH]	22.483	39.33	1	4	4	6	150	16.2627	10.5942
Q93VH9	40S ribosomal protein S4-1 OS=Arabidopsis thaliana GN=RPS4A PE=2 SV=1 - [RS41_ARATH]	22.4633	32.57	3	7	7	8	261	29.7842	10.1694
P59259	Histone H4 OS=Arabidopsis thaliana GN=At1g07660 PE=1 SV=2 - [H4_ARATH]	22.4035	58.25	1	4	4	7	103	11.4024	11.4731
P43297	Cysteine proteinase RD21a OS=Arabidopsis thaliana GN=RD21A PE=1 SV=1 - [RD21A_ARATH]	22.2018	19.26	1	5	5	7	462	50.9334	5.41455
P52410	3-oxoacyl-[acyl-carrier-protein] synthase I, chloroplastic OS=Arabidopsis thaliana GN=KAS1 PE=2 SV=2 - [KASC1_ARATH]	22.0392	23.89	1	7	7	7	473	50.3814	8.06006
P48006	Elongation factor 1-delta 1 OS=Arabidopsis thaliana GN=At1g30230 PE=1 SV=2 - [EF1D1_ARATH]	21.6516	38.1	1	7	7	7	231	25.1166	4.56396
O04331	Prohibitin-3, mitochondrial OS=Arabidopsis thaliana GN=PHB3 PE=1 SV=1 - [PHB3_ARATH]	21.6051	32.85	1	7	7	7	277	30.381	7.63525
O04487	Probable elongation factor 1-gamma 1 OS=Arabidopsis thaliana GN=At1g09640 PE=2 SV=1 - [EF1G1_ARATH]	21.523	20.29	1	2	5	7	414	46.6306	5.47803
Q9SRU2	Auxin transport protein BIG OS=Arabidopsis thaliana GN=BIG PE=1 SV=2 - [BIG_ARATH]	21.4789	2.33	1	8	8	8	5098	567.527	5.94775
Q7PC86	ABC transporter G family member 35 OS=Arabidopsis thaliana GN=ABCG35 PE=2 SV=1 - [AB35G_ARATH]	21.39	6.93	1	7	7	7	1442	162.466	7.89893
P42813	Ribonuclease 1 OS=Arabidopsis thaliana GN=RNS1 PE=1 SV=1 - [RNS1_ARATH]	21.3813	44.78	1	6	6	7	230	25.3801	5.24951
Q9STX5	Endoplasmin homolog OS=Arabidopsis thaliana GN=SHD PE=1 SV=1 - [ENPL_ARATH]	21.1021	11.54	1	8	8	8	823	94.1459	5.03369
P21238	Chaperonin 60 subunit alpha 1, chloroplastic OS=Arabidopsis thaliana GN=CPN60A1 PE=1 SV=2 - [CPNA1_ARATH]	20.9677	16.04	1	6	7	7	586	62.0338	5.18604
O23254	Serine hydroxymethyltransferase 4 OS=Arabidopsis thaliana GN=SHM4 PE=1 SV=1 - [GLYC4_ARATH]	20.9247	18.26	1	6	6	6	471	51.6852	7.2251
P20115	Citrate synthase 4, mitochondrial OS=Arabidopsis thaliana GN=CSY4 PE=1 SV=3 - [CISY4_ARATH]	20.8613	19.83	1	6	6	7	474	52.7491	6.88818
Q1JPL7	Pectinesterase/pectinesterase inhibitor 18 OS=Arabidopsis thaliana GN=PME18 PE=1 SV=3 - [PME18_ARATH]	20.8084	16.7	1	7	7	7	557	61.6485	8.77783
Q94BQ2	26S protease regulatory subunit 8 homolog B OS=Arabidopsis thaliana GN=RPT6B PE=1 SV=1 - [PRS8B_ARATH]	20.6069	21.24	2	5	6	6	419	47.1267	8.5874
O82663	Succinate dehydrogenase [ubiquinone] flavoprotein subunit 1, mitochondrial OS=Arabidopsis thaliana GN=SDH1-1 PE=1 SV=1 - [SDHA1_ARATH]	20.5966	11.83	1	7	7	7	634	69.6123	6.29053
Q9LRZ0	Topless-related protein 2 OS=Arabidopsis thaliana GN=TPR2 PE=1 SV=2 - [TPR2_ARATH]	20.3971	6.37	1	3	5	7	1131	124.681	7.26904
Q8L8Y0	40S ribosomal protein S2-1 OS=Arabidopsis thaliana GN=RPS2A PE=2 SV=2 - [RS21_ARATH]	20.3796	25.7	2	2	6	7	284	30.7223	10.2573
Q9MAH0	Phosphoenolpyruvate carboxylase 1 OS=Arabidopsis thaliana GN=PPC1 PE=1 SV=1 - [CAPP1_ARATH]	20.2871	8.38	1	7	7	7	967	110.217	6.06201
P46643	Aspartate aminotransferase, mitochondrial OS=Arabidopsis thaliana GN=ASP1 PE=2 SV=1 - [AAT1_ARATH]	20.1423	22.79	1	7	7	7	430	47.727	8.19189
O81845	Mitochondrial uncoupling protein 1 OS=Arabidopsis thaliana GN=PUMP1 PE=1 SV=1 - [PUMP1_ARATH]	20.0427	33.33	1	5	5	6	306	32.6414	9.56885
P31166	Adenine phosphoribosyltransferase 1, chloroplastic OS=Arabidopsis thaliana GN=APT1 PE=2 SV=2 - [APT1_ARATH]	20.0119	35.39	1	5	5	6	243	26.3792	8.44092
Q9ZNT7	Prohibitin-2, mitochondrial OS=Arabidopsis thaliana GN=PHB2 PE=1 SV=1 - [PHB2_ARATH]	19.9581	35.31	1	6	6	6	286	31.791	9.39307
Q08112	40S ribosomal protein S15-1 OS=Arabidopsis thaliana GN=RPS15A PE=2 SV=1 - [RS151_ARATH]	19.8822	32.24	2	3	3	6	152	17.1183	10.3452
O49543	Cysteine desulfurase 1, mitochondrial OS=Arabidopsis thaliana GN=NIFS1 PE=2 SV=1 - [NFS1_ARATH]	19.8785	18.76	1	6	6	6	453	50.2635	6.99072
Q42406	Peptidyl-prolyl cis-trans isomerase CYP18-4 OS=Arabidopsis thaliana GN=CYP18-4 PE=1 SV=1 - [CP18D_ARATH]	19.8097	53.49	1	5	7	7	172	18.3662	8.68994
Q8L7U5	Serine/threonine-protein phosphatase BSL1 OS=Arabidopsis thaliana GN=BSL1 PE=1 SV=2 - [BSL1_ARATH]	19.7943	8.4	1	5	5	6	881	96.0855	6.354
F4JVN6	Tripeptidyl-peptidase 2 OS=Arabidopsis thaliana GN=TPP2 PE=1 SV=1 - [TPPII_ARATH]	19.7899	6.3	1	7	7	7	1380	152.273	6.07471
Q8L7R2	Homoserine kinase OS=Arabidopsis thaliana GN=HSK PE=1 SV=1 - [KHSE_ARATH]	19.673	26.49	1	5	5	5	370	38.5043	8.29443
Q9M9S3	Single-stranded DNA-binding protein WHY1, chloroplastic OS=Arabidopsis thaliana GN=WHY1 PE=1 SV=1 - [WHY1_ARATH]	19.6246	36.88	1	5	6	6	263	29.04	9.37842
Q9FY99	Glucose-6-phosphate 1-dehydrogenase 2, chloroplastic OS=Arabidopsis thaliana GN=At5g13110 PE=2 SV=2 - [G6PD2_ARATH]	19.5839	13.93	1	6	6	7	596	67.1184	8.29443
Q9T053	Phospholipase D gamma 1 OS=Arabidopsis thaliana GN=PLDGAMMA1 PE=1 SV=1 - [PLDG1_ARATH]	19.5256	10.02	1	4	6	7	858	95.5272	8.14795
Q9SE60	Methylenetetrahydrofolate reductase 1 OS=Arabidopsis thaliana GN=MTHFR1 PE=1 SV=1 - [MTHR1_ARATH]	19.335	17.4	1	4	7	7	592	66.2464	5.8208
Q9SUT5	Protein SGT1 homolog B OS=Arabidopsis thaliana GN=SGT1B PE=1 SV=1 - [SGT1B_ARATH]	19.2783	20.95	1	6	6	6	358	39.7372	5.10986
Q9STE8	Protein TOC75-3, chloroplastic OS=Arabidopsis thaliana GN=TOC75-3 PE=1 SV=1 - [TC753_ARATH]	19.258	11.98	1	6	6	6	818	89.1333	8.79248
Q9SKU1	Clathrin light chain 1 OS=Arabidopsis thaliana GN=At2g20760 PE=2 SV=1 - [CLC1_ARATH]	19.2495	17.75	1	7	7	7	338	37.2023	6.23975
P31414	Pyrophosphate-energized vacuolar membrane proton pump 1 OS=Arabidopsis thaliana GN=AVP1 PE=1 SV=1 - [AVP1_ARATH]	18.9905	13.12	1	7	7	7	770	80.7677	5.26221
Q9SI75	Elongation factor G, chloroplastic OS=Arabidopsis thaliana GN=CPEFG PE=1 SV=1 - [EFGC_ARATH]	18.9862	10.22	1	6	6	7	783	86.0032	5.60498
P49690	60S ribosomal protein L23 OS=Arabidopsis thaliana GN=RPL23A PE=2 SV=3 - [RL23_ARATH]	18.9023	45	1	6	6	6	140	15.0171	10.4771
Q9FLQ4	Dihydrolipoyllysine-residue succinyltransferase component of 2-oxoglutarate dehydrogenase complex 1, mitochondrial OS=Arabidopsis thaliana GN=At5g55070 PE=2 SV=1 - [ODO2A_ARATH]	18.6148	13.36	1	5	5	6	464	50.1021	9.14404
P51427	40S ribosomal protein S5-2 OS=Arabidopsis thaliana GN=RPS5B PE=1 SV=2 - [RS52_ARATH]	18.545	23.67	2	4	4	6	207	22.9072	9.62744
P42761	Glutathione S-transferase F10 OS=Arabidopsis thaliana GN=GSTF10 PE=1 SV=3 - [GSTFA_ARATH]	18.3587	41.4	1	6	6	6	215	24.2148	5.66846
Q9LZH9	60S ribosomal protein L7a-2 OS=Arabidopsis thaliana GN=RPL7AB PE=1 SV=1 - [RL7A2_ARATH]	18.2972	16.02	2	4	4	6	256	29.0163	10.1548
P93733	Phospholipase D beta 1 OS=Arabidopsis thaliana GN=PLDBETA1 PE=2 SV=4 - [PLDB1_ARATH]	18.2621	7.39	1	3	5	6	1083	121.024	7.45947
Q9CAV0	40S ribosomal protein S3a-1 OS=Arabidopsis thaliana GN=RPS3AA PE=1 SV=3 - [RS3A1_ARATH]	17.919	23.28	1	6	6	7	262	29.8318	9.75928
P48347	14-3-3-like protein GF14 epsilon OS=Arabidopsis thaliana GN=GRF10 PE=1 SV=1 - [14310_ARATH]	17.7987	27.95	1	4	5	6	254	28.8974	4.80518
P17094	60S ribosomal protein L3-1 OS=Arabidopsis thaliana GN=ARP1 PE=2 SV=5 - [RL31_ARATH]	17.7936	12.34	1	4	4	6	389	44.5307	10.1694
Q93VG5	40S ribosomal protein S8-1 OS=Arabidopsis thaliana GN=RPS8A PE=2 SV=1 - [RS81_ARATH]	17.6967	24.32	1	4	4	5	222	24.9783	10.3159
Q9SL67	26S proteasome regulatory subunit 4 homolog B OS=Arabidopsis thaliana GN=RPT2B PE=1 SV=1 - [PRS4B_ARATH]	17.5721	19.86	2	6	6	6	443	49.316	6.1001
F4IW47	Transketolase-2, chloroplastic OS=Arabidopsis thaliana GN=TKL-2 PE=2 SV=1 - [TKTC2_ARATH]	17.5333	10.39	1	2	6	6	741	79.8721	6.58057
Q8GYA6	26S proteasome non-ATPase regulatory subunit 13 homolog B OS=Arabidopsis thaliana GN=RPN9B PE=1 SV=1 - [PS13B_ARATH]	17.5311	21.24	1	4	5	6	386	43.993	5.23682
Q9CAA4	Transcription factor BIM2 OS=Arabidopsis thaliana GN=BIM2 PE=1 SV=1 - [BIM2_ARATH]	17.5304	20.9	1	4	4	5	311	34.4662	5.36377
Q38942	Rae1-like protein At1g80670 OS=Arabidopsis thaliana GN=At1g80670 PE=1 SV=2 - [RAE1L_ARATH]	17.4284	22.92	1	5	5	5	349	38.2437	8.36768
Q9LV03	Glutamate synthase 1 [NADH], chloroplastic OS=Arabidopsis thaliana GN=GLT1 PE=2 SV=2 - [GLUT1_ARATH]	17.3741	4.17	1	6	6	6	2208	241.745	6.3667
Q9SLF7	60S acidic ribosomal protein P2-2 OS=Arabidopsis thaliana GN=RPP2B PE=1 SV=1 - [RLA22_ARATH]	17.3581	39.13	1	2	4	5	115	11.4369	4.67822
Q9LS42	Protein CASP OS=Arabidopsis thaliana GN=CASP PE=1 SV=2 - [CASP_ARATH]	17.2674	11.32	1	7	7	7	689	79.6346	5.57959
Q9ZRW8	Glutathione S-transferase U19 OS=Arabidopsis thaliana GN=GSTU19 PE=2 SV=1 - [GSTUJ_ARATH]	17.1449	14.61	1	3	3	6	219	25.6343	6.03662
Q9MAK9	26S protease regulatory subunit S10B homolog B OS=Arabidopsis thaliana GN=RPT4B PE=1 SV=1 - [PS10B_ARATH]	17.1041	15.79	1	4	5	5	399	44.7274	8.19189
Q9C9C5	60S ribosomal protein L6-3 OS=Arabidopsis thaliana GN=RPL6C PE=2 SV=1 - [RL63_ARATH]	16.9663	26.18	2	5	5	6	233	26.0905	10.1694
Q03251	Glycine-rich RNA-binding protein 8 OS=Arabidopsis thaliana GN=RBG8 PE=1 SV=1 - [RBG8_ARATH]	16.7754	39.64	1	5	5	5	169	16.5685	5.68115
Q9FMI7	Peroxidase 70 OS=Arabidopsis thaliana GN=PER70 PE=2 SV=1 - [PER70_ARATH]	16.7728	23.33	1	4	4	5	330	36.1145	6.96143
Q9S726	Probable ribose-5-phosphate isomerase 3, chloroplastic OS=Arabidopsis thaliana GN=RPI3 PE=1 SV=1 - [RPI3_ARATH]	16.5484	27.54	1	5	5	5	276	29.2874	6.02393
Q0WV90	Topless-related protein 1 OS=Arabidopsis thaliana GN=TPR1 PE=1 SV=3 - [TPR1_ARATH]	16.342	4.55	2	2	4	6	1120	124.01	7.13721
O81149	Proteasome subunit alpha type-5-A OS=Arabidopsis thaliana GN=PAE1 PE=1 SV=1 - [PSA5A_ARATH]	16.2562	37.97	1	5	5	5	237	25.9309	4.75439
Q42479	Calcium-dependent protein kinase 3 OS=Arabidopsis thaliana GN=CPK3 PE=1 SV=1 - [CDPK3_ARATH]	16.2409	10.78	1	4	4	5	529	59.2987	6.3667
Q9S9P1	40S ribosomal protein S12-1 OS=Arabidopsis thaliana GN=RPS12A PE=2 SV=1 - [RS121_ARATH]	16.2203	42.36	1	5	5	5	144	15.367	5.5542
P59232	Ubiquitin-40S ribosomal protein S27a-2 OS=Arabidopsis thaliana GN=RPS27AB PE=1 SV=2 - [R27AB_ARATH]	16.0584	24.84	2	4	4	5	157	17.8005	9.80322
Q9FK68	Ras-related protein RABA1c OS=Arabidopsis thaliana GN=RABA1C PE=2 SV=1 - [RAA1C_ARATH]	15.8366	31.48	1	4	6	6	216	23.855	5.88428
Q9S7D8	ATP sulfurylase 4, chloroplastic OS=Arabidopsis thaliana GN=APS4 PE=2 SV=1 - [APS4_ARATH]	15.6582	15.35	1	5	5	5	469	52.0929	8.86572
P51407	60S acidic ribosomal protein P2-1 OS=Arabidopsis thaliana GN=RPP2A PE=2 SV=2 - [RLA21_ARATH]	15.6008	39.13	1	2	4	5	115	11.4449	4.61475
F4JLK2	Probable sucrose-phosphate synthase 4 OS=Arabidopsis thaliana GN=SPS4 PE=1 SV=1 - [SPSA4_ARATH]	15.5367	8.38	1	4	5	5	1050	118.804	6.66846
P46286	60S ribosomal protein L8-1 OS=Arabidopsis thaliana GN=RPL8A PE=1 SV=2 - [RL81_ARATH]	15.2932	14.73	1	4	4	6	258	27.8418	10.9019
Q7DLR9	Proteasome subunit beta type-4 OS=Arabidopsis thaliana GN=PBG1 PE=1 SV=2 - [PSB4_ARATH]	15.1444	28.46	1	4	4	5	246	27.6338	6.55127
P36428	Alanine--tRNA ligase OS=Arabidopsis thaliana GN=ALATS PE=1 SV=3 - [SYA_ARATH]	15.0211	8.18	1	6	6	6	1003	110.42	6.45557
P52901	Pyruvate dehydrogenase E1 component subunit alpha-1, mitochondrial OS=Arabidopsis thaliana GN=E1 ALPHA PE=1 SV=2 - [ODPA1_ARATH]	14.9051	18.51	1	3	5	5	389	43.0316	7.48877
Q9LEV3	CBS domain-containing protein CBSX3, mitochondrial OS=Arabidopsis thaliana GN=CBSX3 PE=1 SV=1 - [CBSX3_ARATH]	14.8624	30.58	1	5	5	5	206	22.7147	9.01221
Q8LD27	Proteasome subunit beta type-6 OS=Arabidopsis thaliana GN=PBA1 PE=1 SV=2 - [PSB6_ARATH]	14.8432	36.91	1	5	5	5	233	25.1356	5.5542
P93033	Fumarate hydratase 1, mitochondrial OS=Arabidopsis thaliana GN=FUM1 PE=2 SV=2 - [FUM1_ARATH]	14.7933	12.8	1	5	5	5	492	52.9661	7.88428
Q9LRX8	60S ribosomal protein L13a-2 OS=Arabidopsis thaliana GN=RPL13AB PE=1 SV=1 - [R13A2_ARATH]	14.7794	18.93	1	4	4	5	206	23.4438	10.3452
Q39017	Diacylglycerol kinase 1 OS=Arabidopsis thaliana GN=DGK1 PE=1 SV=2 - [DGK1_ARATH]	14.4756	8.52	1	5	5	5	728	79.9327	6.63916
Q9SU94	Protein arginine N-methyltransferase 1.1 OS=Arabidopsis thaliana GN=PRMT11 PE=1 SV=1 - [ANM11_ARATH]	14.4364	19.23	1	5	5	5	390	43.8655	4.97021
Q9SF85	Adenosine kinase 1 OS=Arabidopsis thaliana GN=ADK1 PE=1 SV=1 - [ADK1_ARATH]	14.4209	18.9	1	4	4	4	344	37.8118	5.45264
Q93VT9	60S ribosomal protein L10-1 OS=Arabidopsis thaliana GN=RPL10A PE=1 SV=1 - [RL101_ARATH]	14.4128	20.91	1	4	4	5	220	24.9012	10.4917
P51413	60S ribosomal protein L17-2 OS=Arabidopsis thaliana GN=RPL17B PE=2 SV=2 - [RL172_ARATH]	14.3643	32	2	4	4	5	175	19.8415	10.1108
Q42601	Carbamoyl-phosphate synthase large chain, chloroplastic OS=Arabidopsis thaliana GN=CARB PE=1 SV=1 - [CARB_ARATH]	14.1755	5.73	1	6	6	6	1187	129.874	5.73193
O48844	26S proteasome non-ATPase regulatory subunit 1 homolog A OS=Arabidopsis thaliana GN=RPN2A PE=1 SV=1 - [PSD1A_ARATH]	14.085	9.06	1	5	5	5	1004	108.909	5.38916
Q9SX77	Uncharacterized protein At1g47420, mitochondrial OS=Arabidopsis thaliana GN=At1g47420 PE=1 SV=1 - [UMP6_ARATH]	14.0664	18.68	1	3	3	4	257	28.0882	6.65381
Q95748	NADH dehydrogenase [ubiquinone] iron-sulfur protein 3 OS=Arabidopsis thaliana GN=NAD9 PE=2 SV=2 - [NDUS3_ARATH]	13.9719	24.21	1	5	5	5	190	22.8654	7.44482
Q8W4S4	Vacuolar proton ATPase a3 OS=Arabidopsis thaliana GN=VHA-a3 PE=1 SV=1 - [VHAA3_ARATH]	13.8247	6.46	1	4	4	4	821	92.7735	5.93506
P28186	Ras-related protein RABE1c OS=Arabidopsis thaliana GN=RABE1C PE=1 SV=1 - [RAE1C_ARATH]	13.7269	22.22	1	3	4	5	216	23.8202	7.82568
Q94JQ3	Serine hydroxymethyltransferase 3, chloroplastic OS=Arabidopsis thaliana GN=SHM3 PE=1 SV=2 - [GLYP3_ARATH]	13.6413	9.83	1	4	4	5	529	57.9457	8.88037
Q9SA18	Bifunctional aspartokinase/homoserine dehydrogenase 1, chloroplastic OS=Arabidopsis thaliana GN=AKHSDH1 PE=1 SV=1 - [AKH1_ARATH]	13.621	6.81	1	5	5	5	911	99.3415	6.771
Q8LCW9	60S acidic ribosomal protein P1-1 OS=Arabidopsis thaliana GN=RPP1A PE=2 SV=2 - [RLA11_ARATH]	13.56	50	1	2	2	3	112	11.1545	4.36084
Q8H0X6	Cysteine proteinase inhibitor 6 OS=Arabidopsis thaliana GN=CYS6 PE=1 SV=2 - [CYT6_ARATH]	13.3842	17.95	1	5	5	5	234	26.2775	6.26514
Q9FFC0	Histone H2B.10 OS=Arabidopsis thaliana GN=At5g22880 PE=1 SV=3 - [H2B10_ARATH]	13.3319	26.21	1	3	3	4	145	15.7227	10.0522
Q9LJE4	Chaperonin 60 subunit beta 2, chloroplastic OS=Arabidopsis thaliana GN=CPN60B2 PE=1 SV=1 - [CPNB2_ARATH]	13.2622	9.56	2	5	5	5	596	63.3024	5.73193
Q96303	Inorganic phosphate transporter 1-4 OS=Arabidopsis thaliana GN=PHT1-4 PE=1 SV=1 - [PHT14_ARATH]	13.1045	7.68	1	3	3	4	534	58.5608	8.17725
Q9FXA2	Polyadenylate-binding protein 8 OS=Arabidopsis thaliana GN=PAB8 PE=1 SV=1 - [PABP8_ARATH]	12.9838	11.33	1	5	5	5	671	72.7332	7.53271
Q9SYT0	Annexin D1 OS=Arabidopsis thaliana GN=ANN1 PE=1 SV=1 - [ANXD1_ARATH]	12.8541	17.67	1	5	5	5	317	36.1815	5.37646
O24456	Guanine nucleotide-binding protein subunit beta-like protein A OS=Arabidopsis thaliana GN=RACK1A PE=1 SV=2 - [GBLPA_ARATH]	12.8487	21.1	1	5	5	5	327	35.7252	7.7085
Q9SYM5	Probable rhamnose biosynthetic enzyme 1 OS=Arabidopsis thaliana GN=RHM1 PE=1 SV=1 - [RHM1_ARATH]	12.8457	9.12	1	3	5	5	669	75.324	7.28369
P42791	60S ribosomal protein L18-2 OS=Arabidopsis thaliana GN=RPL18B PE=1 SV=2 - [RL182_ARATH]	12.8408	29.95	2	4	4	4	187	20.9127	10.9751
Q9SCX3	Elongation factor 1-beta 2 OS=Arabidopsis thaliana GN=At5g19510 PE=1 SV=1 - [EF1B2_ARATH]	12.7845	30.8	1	4	4	4	224	24.1859	4.56396
P50700	Osmotin-like protein OSM34 OS=Arabidopsis thaliana GN=OSM34 PE=2 SV=2 - [OSL3_ARATH]	12.7547	22.13	1	4	4	4	244	26.6154	6.46826
Q56WH4	Histone deacetylase HDT2 OS=Arabidopsis thaliana GN=HDT2 PE=1 SV=2 - [HDT2_ARATH]	12.6625	18.3	1	5	5	5	306	32.3286	4.79248
P50883	60S ribosomal protein L12-1 OS=Arabidopsis thaliana GN=RPL12A PE=2 SV=2 - [RL121_ARATH]	12.6187	23.49	2	3	3	4	166	17.9307	8.96826
Q9T0A0	Long chain acyl-CoA synthetase 4 OS=Arabidopsis thaliana GN=LACS4 PE=2 SV=1 - [LACS4_ARATH]	12.6118	10.21	1	5	5	5	666	74.4599	5.87158
P0C896	Pentatricopeptide repeat-containing protein At3g02650, mitochondrial OS=Arabidopsis thaliana GN=At3g02650 PE=2 SV=1 - [PP209_ARATH]	12.4617	11.46	1	4	4	4	576	63.7974	5.14795
Q9ZNT1	NADH--cytochrome b5 reductase 1 OS=Arabidopsis thaliana GN=CBR1 PE=1 SV=1 - [NB5R1_ARATH]	12.4437	19.93	1	3	3	4	281	31.4701	8.38232
O80585	Methylenetetrahydrofolate reductase 2 OS=Arabidopsis thaliana GN=MTHFR2 PE=1 SV=2 - [MTHR2_ARATH]	12.3078	8.25	1	2	5	5	594	66.7594	5.50342
P0DH95	Calmodulin-1 OS=Arabidopsis thaliana GN=CAM1 PE=2 SV=1 - [CALM1_ARATH]	12.2104	30.87	4	4	4	4	149	16.8509	4.27197
P59224	40S ribosomal protein S13-2 OS=Arabidopsis thaliana GN=RPS13B PE=2 SV=1 - [RS132_ARATH]	12.1273	21.85	1	3	3	4	151	17.0745	10.3892
Q05431	L-ascorbate peroxidase 1, cytosolic OS=Arabidopsis thaliana GN=APX1 PE=1 SV=2 - [APX1_ARATH]	12.0973	21.2	1	3	3	3	250	27.5438	6.12549
Q42403	Thioredoxin H3 OS=Arabidopsis thaliana GN=TRX3 PE=1 SV=1 - [TRXH3_ARATH]	12.0941	35.59	1	4	4	4	118	13.1008	5.13525
Q39242	Thioredoxin reductase 2 OS=Arabidopsis thaliana GN=NTR2 PE=2 SV=2 - [TRXB2_ARATH]	12.0892	17.23	1	4	4	4	383	40.6096	6.69775
Q93Y22	Coatomer subunit delta OS=Arabidopsis thaliana GN=At5g05010 PE=1 SV=2 - [COPD_ARATH]	12.0282	9.3	1	3	3	4	527	57.6824	5.84619
Q9FFF4	Acetolactate synthase small subunit 1, chloroplastic OS=Arabidopsis thaliana GN=VAT1 PE=1 SV=1 - [ILVH1_ARATH]	12.0255	12.58	1	4	4	4	477	52.2985	7.28369
Q9SVG4	Reticuline oxidase-like protein OS=Arabidopsis thaliana GN=At4g20830 PE=1 SV=2 - [RETOL_ARATH]	11.9828	9.82	1	4	4	4	570	63.5189	9.5835
P92947	Monodehydroascorbate reductase, chloroplastic OS=Arabidopsis thaliana GN=At1g63940 PE=2 SV=3 - [MDARP_ARATH]	11.9321	12.78	1	4	4	4	493	53.2685	8.01611
Q9SU63	Aldehyde dehydrogenase family 2 member B4, mitochondrial OS=Arabidopsis thaliana GN=ALDH2B4 PE=2 SV=1 - [AL2B4_ARATH]	11.9258	8.74	1	4	4	4	538	58.5521	7.45947
P46644	Aspartate aminotransferase 3, chloroplastic OS=Arabidopsis thaliana GN=ASP3 PE=1 SV=1 - [AAT3_ARATH]	11.9119	12.69	1	3	5	5	449	48.9234	9.29053
Q9M2Y6	Uncharacterized protein At3g49720 OS=Arabidopsis thaliana GN=At3g49720 PE=2 SV=1 - [Y3972_ARATH]	11.8208	22.61	1	4	4	4	261	28.5139	9.27588
Q0WW26	Coatomer subunit gamma OS=Arabidopsis thaliana GN=At4g34450 PE=1 SV=2 - [COPG_ARATH]	11.7813	6.32	1	4	4	4	886	98.4285	5.16064
Q9LNU4	26S proteasome non-ATPase regulatory subunit 3 homolog A OS=Arabidopsis thaliana GN=RPN3A PE=1 SV=3 - [PSD3A_ARATH]	11.7331	9.84	1	3	3	3	488	55.5477	8.19189
P42794	60S ribosomal protein L11-2 OS=Arabidopsis thaliana GN=RPL11B PE=2 SV=2 - [RL112_ARATH]	11.7187	26.37	2	4	4	4	182	20.848	9.92041
Q8RWF0	26S proteasome non-ATPase regulatory subunit 13 homolog A OS=Arabidopsis thaliana GN=RPN9A PE=1 SV=1 - [PS13A_ARATH]	11.6674	8.81	1	2	3	4	386	44.1401	5.31299
Q9SRH5	Mitochondrial outer membrane protein porin 1 OS=Arabidopsis thaliana GN=VDAC1 PE=1 SV=3 - [VDAC1_ARATH]	11.6057	21.01	1	2	4	5	276	29.4073	8.73389
Q9SK22	40S ribosomal protein S16-1 OS=Arabidopsis thaliana GN=RPS16A PE=2 SV=1 - [RS161_ARATH]	11.6052	23.29	1	3	3	4	146	16.621	10.1987
Q8H1Y0	Pyruvate dehydrogenase E1 component subunit alpha-2, mitochondrial OS=Arabidopsis thaliana GN=IAR4 PE=1 SV=2 - [ODPA2_ARATH]	11.5912	12.47	1	2	4	4	393	43.3308	7.91357
Q9LQK7	Protein ABCI7, chloroplastic OS=Arabidopsis thaliana GN=ABCI7 PE=1 SV=1 - [AB7I_ARATH]	11.5425	12	1	4	4	4	475	52.792	5.97314
P68209	Succinyl-CoA ligase [ADP-forming] subunit alpha-1, mitochondrial OS=Arabidopsis thaliana GN=At5g08300 PE=1 SV=1 - [SUCA1_ARATH]	11.5317	15.27	1	3	3	3	347	36.1286	8.26514
P49209	60S ribosomal protein L9-1 OS=Arabidopsis thaliana GN=RPL9B PE=1 SV=3 - [RL91_ARATH]	11.4629	24.74	1	4	4	4	194	22.0039	9.45166
Q56WN1	Glutamine synthetase cytosolic isozyme 1-1 OS=Arabidopsis thaliana GN=GLN1-1 PE=1 SV=2 - [GLN11_ARATH]	11.4542	14.89	1	3	3	3	356	39.0904	5.46533
P21276	Superoxide dismutase [Fe] 1, chloroplastic OS=Arabidopsis thaliana GN=FSD1 PE=1 SV=4 - [SODF1_ARATH]	11.437	9.43	1	2	2	3	212	23.776	6.52197
Q8LFC0	Isocitrate dehydrogenase [NAD] regulatory subunit 1, mitochondrial OS=Arabidopsis thaliana GN=IDH1 PE=2 SV=2 - [IDH1_ARATH]	11.3429	11.17	2	3	3	4	367	39.6015	8.1333
Q9LSA3	60S ribosomal protein L30-3 OS=Arabidopsis thaliana GN=RPL30C PE=3 SV=1 - [RL303_ARATH]	11.3092	41.07	1	4	4	4	112	12.2715	9.68604
Q9SLF3	Translocase of chloroplast 132, chloroplastic OS=Arabidopsis thaliana GN=TOC132 PE=1 SV=1 - [TC132_ARATH]	11.2483	4.98	1	4	4	4	1206	132.196	4.85596
Q9LVW7	Carbamoyl-phosphate synthase small chain, chloroplastic OS=Arabidopsis thaliana GN=CARA PE=1 SV=1 - [CARA_ARATH]	11.2178	13.49	1	4	4	4	430	47.0293	6.02393
Q9FT52	ATP synthase subunit d, mitochondrial OS=Arabidopsis thaliana GN=At3g52300 PE=1 SV=3 - [ATP5H_ARATH]	11.1916	27.38	1	4	4	4	168	19.5739	5.18604
Q9LHG9	Nascent polypeptide-associated complex subunit alpha-like protein 1 OS=Arabidopsis thaliana GN=At3g12390 PE=1 SV=1 - [NACA1_ARATH]	11.1863	21.67	2	3	3	3	203	21.9689	4.4751
Q96533	Alcohol dehydrogenase class-3 OS=Arabidopsis thaliana GN=ADH2 PE=1 SV=2 - [ADHX_ARATH]	11.0588	15.57	1	4	4	4	379	40.6725	6.94678
Q9M7T0	Peroxiredoxin-2F, mitochondrial OS=Arabidopsis thaliana GN=PRXIIF PE=1 SV=2 - [PRX2F_ARATH]	11.021	25.37	1	4	4	4	201	21.4321	8.89502
Q9LYK9	40S ribosomal protein S26-3 OS=Arabidopsis thaliana GN=RPS26C PE=2 SV=1 - [RS263_ARATH]	10.9527	30	3	2	2	3	130	14.6187	11.0923
Q9LT08	26S proteasome non-ATPase regulatory subunit 14 homolog OS=Arabidopsis thaliana GN=RPN11 PE=1 SV=1 - [PSDE_ARATH]	10.9398	19.81	1	4	4	4	308	34.3315	6.80029
Q9SRT9	UDP-arabinopyranose mutase 1 OS=Arabidopsis thaliana GN=RGP1 PE=1 SV=1 - [RGP1_ARATH]	10.9303	17.93	1	4	4	4	357	40.6025	5.92236
Q8RWN9	Dihydrolipoyllysine-residue acetyltransferase component 2 of pyruvate dehydrogenase complex, mitochondrial OS=Arabidopsis thaliana GN=At3g13930 PE=2 SV=2 - [ODP22_ARATH]	10.8382	8.53	1	4	4	4	539	58.431	7.6499
Q56XG6	DEAD-box ATP-dependent RNA helicase 15 OS=Arabidopsis thaliana GN=RH15 PE=1 SV=3 - [RH15_ARATH]	10.8272	11.71	1	4	4	4	427	48.3065	5.64307
Q9XGM1	V-type proton ATPase subunit D OS=Arabidopsis thaliana GN=VHA-D PE=1 SV=2 - [VATD_ARATH]	10.6951	15.71	1	4	4	4	261	29.0405	9.51025
Q96266	Glutathione S-transferase F8, chloroplastic OS=Arabidopsis thaliana GN=GSTF8 PE=1 SV=3 - [GSTF8_ARATH]	10.5179	22.81	1	3	4	4	263	29.2132	8.49951
Q9S834	ATP-dependent Clp protease proteolytic subunit 5, chloroplastic OS=Arabidopsis thaliana GN=CLPP5 PE=1 SV=1 - [CLPP5_ARATH]	10.4331	8.72	1	2	2	3	298	32.3353	8.23584
P39207	Nucleoside diphosphate kinase 1 OS=Arabidopsis thaliana GN=NDK1 PE=1 SV=1 - [NDK1_ARATH]	10.4175	29.53	1	4	4	4	149	16.4895	6.78564
Q8LPJ5	Isocitrate dehydrogenase [NADP], chloroplastic/mitochondrial OS=Arabidopsis thaliana GN=At5g14590 PE=2 SV=1 - [ICDHP_ARATH]	10.2967	9.48	1	2	4	4	485	54.1616	7.97217
Q9ZP06	Malate dehydrogenase 1, mitochondrial OS=Arabidopsis thaliana GN=At1g53240 PE=1 SV=1 - [MDHM1_ARATH]	10.2476	17.3	1	3	3	3	341	35.7819	8.35303
Q9S7B5	Threonine synthase 1, chloroplastic OS=Arabidopsis thaliana GN=TS1 PE=1 SV=1 - [THRC1_ARATH]	10.241	8.17	1	3	3	3	526	57.74	7.41553
Q96254	Guanosine nucleotide diphosphate dissociation inhibitor 1 OS=Arabidopsis thaliana GN=GDI1 PE=1 SV=1 - [GDI1_ARATH]	10.2126	14.83	1	4	4	4	445	49.7869	5.74463
Q8GWJ4	Protein OSB3, chloroplastic/mitochondrial OS=Arabidopsis thaliana GN=OSB3 PE=2 SV=1 - [OSB3_ARATH]	10.1908	11.82	1	3	3	3	440	49.8686	9.74463
P38025	Phosphoribosylaminoimidazole-succinocarboxamide synthase, chloroplastic OS=Arabidopsis thaliana GN=PUR7 PE=2 SV=2 - [PUR7_ARATH]	10.1602	11.92	1	4	4	4	411	46.0345	6.44287
Q9SU40	Monocopper oxidase-like protein SKU5 OS=Arabidopsis thaliana GN=SKU5 PE=1 SV=1 - [SKU5_ARATH]	10.1475	7.5	1	3	3	3	587	65.5963	9.11475
Q94AZ4	Probable calcium-binding protein CML13 OS=Arabidopsis thaliana GN=CML13 PE=2 SV=1 - [CML13_ARATH]	10.132	39.86	1	4	4	4	148	16.5063	4.94482
Q8LPF1	Pentatricopeptide repeat-containing protein At5g15980, mitochondrial OS=Arabidopsis thaliana GN=At5g15980 PE=2 SV=1 - [PP387_ARATH]	10.1197	9.58	1	4	4	4	668	75.2502	7.37158
O23515	60S ribosomal protein L15-1 OS=Arabidopsis thaliana GN=RPL15A PE=2 SV=1 - [RL151_ARATH]	10.1094	22.06	2	3	3	3	204	24.2242	11.4438
O04130	D-3-phosphoglycerate dehydrogenase, chloroplastic OS=Arabidopsis thaliana GN=At1g17745 PE=1 SV=2 - [SERA_ARATH]	10.098	10.42	1	4	4	4	624	66.4127	6.12549
Q9CAC1	Endoglucanase 8 OS=Arabidopsis thaliana GN=CEL1 PE=2 SV=1 - [GUN8_ARATH]	10.0696	8.54	1	2	3	3	492	54.5758	9.27588
Q9SCY0	Phosphoglucomutase, chloroplastic OS=Arabidopsis thaliana GN=PGMP PE=1 SV=2 - [PGMP_ARATH]	10.0001	8.19	1	4	4	4	623	67.9465	5.74463
P24806	Xyloglucan endotransglucosylase/hydrolase protein 24 OS=Arabidopsis thaliana GN=XTH24 PE=1 SV=2 - [XTH24_ARATH]	9.93593	19.7	1	3	3	3	269	30.7361	8.30908
Q9LXG1	40S ribosomal protein S9-1 OS=Arabidopsis thaliana GN=RPS9B PE=1 SV=1 - [RS91_ARATH]	9.92415	21.72	1	3	3	3	198	23.0222	10.1694
Q9T043	60S ribosomal protein L14-2 OS=Arabidopsis thaliana GN=RPL14B PE=2 SV=1 - [RL142_ARATH]	9.86437	33.58	1	4	4	4	134	15.4956	10.0376
Q84WU8	ATP-dependent zinc metalloprotease FTSH 3, mitochondrial OS=Arabidopsis thaliana GN=FTSH3 PE=1 SV=1 - [FTSH3_ARATH]	9.78148	6.55	1	4	4	4	809	89.2971	7.26904
Q8LPR9	Protein TIC110, chloroplastic OS=Arabidopsis thaliana GN=TIC110 PE=1 SV=1 - [TI110_ARATH]	9.70583	4.53	1	3	3	3	1016	112.051	5.97314
Q9SIE1	Bifunctional aspartate aminotransferase and glutamate/aspartate-prephenate aminotransferase OS=Arabidopsis thaliana GN=PAT PE=1 SV=2 - [PAT_ARATH]	9.63446	11.37	1	4	4	4	475	50.9675	7.89893
Q9LFW1	UDP-arabinopyranose mutase 2 OS=Arabidopsis thaliana GN=RGP2 PE=1 SV=1 - [RGP2_ARATH]	9.56894	11.39	1	3	3	3	360	40.8635	6.12549
Q9SJW6	Actin-related protein 2/3 complex subunit 1B OS=Arabidopsis thaliana GN=ARPC1B PE=2 SV=1 - [ARC1B_ARATH]	9.51873	13.76	1	4	4	4	378	41.7927	7.07861
Q84WW2	Probable 6-phosphogluconolactonase 5, chloroplastic OS=Arabidopsis thaliana GN=EMB2024 PE=2 SV=1 - [6PGL5_ARATH]	9.48543	12.31	1	3	3	3	325	35.6221	7.76709
Q9LHE7	Phytochrome-associated serine/threonine-protein phosphatase 3 OS=Arabidopsis thaliana GN=FYPP3 PE=1 SV=1 - [FYPP3_ARATH]	9.37881	13.53	2	3	3	3	303	34.823	5.07178
P55034	26S proteasome non-ATPase regulatory subunit 4 homolog OS=Arabidopsis thaliana GN=RPN10 PE=1 SV=1 - [PSMD4_ARATH]	9.26384	10.88	1	3	3	3	386	40.7322	4.60205
Q9SRH6	Hypersensitive-induced response protein 3 OS=Arabidopsis thaliana GN=HIR3 PE=1 SV=1 - [HIR3_ARATH]	9.25978	20.35	1	3	3	3	285	31.3012	5.84619
Q9FFC7	Probable alanine--tRNA ligase, chloroplastic OS=Arabidopsis thaliana GN=EMB86 PE=1 SV=2 - [SYAP_ARATH]	9.25666	5.11	1	4	4	4	978	107.764	5.59229
Q9T029	40S ribosomal protein S25-4 OS=Arabidopsis thaliana GN=RPS25E PE=2 SV=1 - [RS254_ARATH]	9.2093	34.26	1	3	3	3	108	12.0456	10.6968
Q9SZ30	Imidazole glycerol phosphate synthase hisHF, chloroplastic OS=Arabidopsis thaliana GN=HISN4 PE=2 SV=1 - [HIS4_ARATH]	9.15278	9.46	1	3	3	3	592	64.1529	6.75635
P49201	40S ribosomal protein S23-2 OS=Arabidopsis thaliana GN=RPS23B PE=2 SV=2 - [RS232_ARATH]	9.10684	27.46	2	2	2	3	142	15.7257	10.3745
Q9SZX3	Argininosuccinate synthase, chloroplastic OS=Arabidopsis thaliana GN=At4g24830 PE=2 SV=3 - [ASSY_ARATH]	8.92163	10.32	1	3	3	3	494	53.8116	6.66846
P50318	Phosphoglycerate kinase 2, chloroplastic OS=Arabidopsis thaliana GN=At1g56190 PE=2 SV=3 - [PGKH2_ARATH]	8.88485	10.46	1	3	3	3	478	49.9078	8.26514
Q9LUW5	DEAD-box ATP-dependent RNA helicase 53 OS=Arabidopsis thaliana GN=RH53 PE=2 SV=1 - [RH53_ARATH]	8.87759	7.47	1	3	3	3	616	65.3191	9.29053
Q9SKZ1	Transcription factor Pur-alpha 1 OS=Arabidopsis thaliana GN=PURA1 PE=1 SV=2 - [PUR_ARATH]	8.86135	16.55	1	4	4	4	296	32.1812	6.12549
Q9LF46	2-hydroxyacyl-CoA lyase OS=Arabidopsis thaliana GN=HACL PE=1 SV=1 - [HACL_ARATH]	8.82186	8.22	1	3	3	3	572	61.4319	6.04932
Q9SRX2	60S ribosomal protein L19-1 OS=Arabidopsis thaliana GN=RPL19A PE=2 SV=1 - [RL191_ARATH]	8.8119	16.36	1	3	3	3	214	24.5907	11.356
Q9XI21	Pentatricopeptide repeat-containing protein At1g15480, mitochondrial OS=Arabidopsis thaliana GN=At1g15480 PE=2 SV=2 - [PPR44_ARATH]	8.72617	7.07	1	3	3	3	594	67.4895	6.87354
Q9C522	ATP-citrate synthase beta chain protein 1 OS=Arabidopsis thaliana GN=ACLB-1 PE=2 SV=1 - [ACLB1_ARATH]	8.7233	6.74	2	3	3	3	608	65.772	7.81104
Q8S8T4	UDP-glucuronic acid decarboxylase 4 OS=Arabidopsis thaliana GN=UXS4 PE=2 SV=1 - [UXS4_ARATH]	8.71629	6.32	2	2	2	3	443	49.9138	8.90967
Q9LH76	Probable rhamnose biosynthetic enzyme 3 OS=Arabidopsis thaliana GN=RHM3 PE=1 SV=1 - [RHM3_ARATH]	8.65285	7.38	2	1	3	3	664	74.8666	6.55127
O49160	Eukaryotic translation initiation factor 3 subunit C OS=Arabidopsis thaliana GN=TIF3C1 PE=1 SV=2 - [EIF3C_ARATH]	8.61125	4.89	1	3	3	3	900	102.884	5.36377
Q42525	Hexokinase-1 OS=Arabidopsis thaliana GN=HXK1 PE=1 SV=2 - [HXK1_ARATH]	8.51333	8.87	1	3	3	3	496	53.6727	6.1001
Q9XEX2	Peroxiredoxin-2B OS=Arabidopsis thaliana GN=PRXIIB PE=1 SV=1 - [PRX2B_ARATH]	8.34493	28.4	1	3	3	3	162	17.417	5.36377
Q9LKA5	Uncharacterized protein At3g15000, mitochondrial OS=Arabidopsis thaliana GN=At3g15000 PE=1 SV=1 - [UMP1_ARATH]	8.28956	10.63	1	3	3	3	395	42.8429	9.33447
O80840	Phosphomannomutase OS=Arabidopsis thaliana GN=PMM PE=1 SV=1 - [PMM_ARATH]	8.26261	19.92	1	3	3	3	246	27.7441	5.5415
Q42586	Uridine 5'-monophosphate synthase OS=Arabidopsis thaliana GN=PYRE-F PE=2 SV=2 - [UMPS_ARATH]	8.25199	10.5	1	3	3	3	476	51.8173	7.2251
P51418	60S ribosomal protein L18a-2 OS=Arabidopsis thaliana GN=RPL18AB PE=2 SV=2 - [R18A2_ARATH]	8.21719	14.61	2	3	3	3	178	21.2934	10.4771
Q93XM7	Mitochondrial carnitine/acylcarnitine carrier-like protein OS=Arabidopsis thaliana GN=BOU PE=2 SV=1 - [MCAT_ARATH]	8.21155	15.33	1	3	3	3	300	31.003	9.5249
Q9LPR4	2-isopropylmalate synthase 1, chloroplastic OS=Arabidopsis thaliana GN=IPMS1 PE=1 SV=2 - [LEU11_ARATH]	8.18749	6.02	1	2	2	2	631	68.6332	6.59521
P56757	ATP synthase subunit alpha, chloroplastic OS=Arabidopsis thaliana GN=atpA PE=1 SV=1 - [ATPA_ARATH]	8.18512	3.75	1	1	2	3	507	55.294	5.24951
O80626	60S ribosomal protein L35-2 OS=Arabidopsis thaliana GN=RPL35B PE=2 SV=1 - [RL352_ARATH]	8.13595	16.26	2	2	2	3	123	14.2224	10.9165
Q42545	Cell division protein FtsZ homolog 1, chloroplastic OS=Arabidopsis thaliana GN=FTSZ1 PE=1 SV=2 - [FTSZ1_ARATH]	8.12709	9.01	1	2	2	2	433	45.5365	7.40088
Q9SZI2	Nucleosome assembly protein 1;1 OS=Arabidopsis thaliana GN=NAP1;1 PE=1 SV=1 - [NAP1A_ARATH]	8.10254	9.68	1	3	3	3	372	42.9709	4.50049
Q9SDS7	V-type proton ATPase subunit C OS=Arabidopsis thaliana GN=VHA-C PE=1 SV=1 - [VATC_ARATH]	8.06886	11.2	1	3	3	3	375	42.5927	5.5415
Q42529	Tryptophan synthase alpha chain, chloroplastic OS=Arabidopsis thaliana GN=TSA1 PE=1 SV=1 - [TRPA2_ARATH]	7.98553	18.91	1	3	3	3	312	33.1787	7.28369
Q9FHM7	Hypersensitive-induced response protein 4 OS=Arabidopsis thaliana GN=HIR4 PE=1 SV=1 - [HIR4_ARATH]	7.9512	16.44	1	3	3	3	292	32.3575	5.42725
Q9FVR6	Uncharacterized protein At1g32220, chloroplastic OS=Arabidopsis thaliana GN=At1g32220 PE=2 SV=1 - [Y1222_ARATH]	7.94607	21.28	1	3	3	3	296	31.9585	5.77002
P59169	Histone H3.3 OS=Arabidopsis thaliana GN=HTR4 PE=1 SV=2 - [H33_ARATH]	7.88502	19.85	1	3	3	3	136	15.3966	11.1509
Q38906	Translocase of chloroplast 34, chloroplastic OS=Arabidopsis thaliana GN=TOC34 PE=1 SV=2 - [TOC34_ARATH]	7.88318	15.65	1	3	3	3	313	34.6855	9.39307
P25701	Acyl carrier protein 2, chloroplastic OS=Arabidopsis thaliana GN=ACP2 PE=1 SV=2 - [ACP2_ARATH]	7.87096	22.79	1	2	2	3	136	14.5186	5.31299
Q9FK25	Flavone 3'-O-methyltransferase 1 OS=Arabidopsis thaliana GN=OMT1 PE=1 SV=1 - [OMT1_ARATH]	7.83787	9.64	1	2	2	2	363	39.5921	5.94775
Q9ZPI1	Lysine--tRNA ligase OS=Arabidopsis thaliana GN=At3g11710 PE=1 SV=1 - [SYK_ARATH]	7.82321	5.59	1	3	3	3	626	70.8426	6.23975
Q9SLA8	Enoyl-[acyl-carrier-protein] reductase [NADH], chloroplastic OS=Arabidopsis thaliana GN=MOD1 PE=1 SV=1 - [FABI_ARATH]	7.74768	10	1	2	2	2	390	41.1881	8.99756
Q9SL92	Biotin--protein ligase 1, chloroplastic OS=Arabidopsis thaliana GN=HCS1 PE=1 SV=2 - [HCS1_ARATH]	7.69362	8.99	1	3	3	3	367	41.1932	7.7085
Q9LVI8	Glutamine synthetase cytosolic isozyme 1-3 OS=Arabidopsis thaliana GN=GLN1-3 PE=1 SV=1 - [GLN13_ARATH]	7.66721	11.02	1	3	3	3	354	38.5703	6.06201
P60039	60S ribosomal protein L7-3 OS=Arabidopsis thaliana GN=RPL7C PE=2 SV=1 - [RL73_ARATH]	7.61183	11.16	1	2	2	2	242	27.9224	9.93506
O22263	Protein disulfide-isomerase like 2-1 OS=Arabidopsis thaliana GN=PDIL2-1 PE=1 SV=1 - [PDI21_ARATH]	7.60146	6.09	1	2	2	3	361	39.4724	6.06201
Q945K7	Isocitrate dehydrogenase [NAD] catalytic subunit 5, mitochondrial OS=Arabidopsis thaliana GN=IDH5 PE=2 SV=1 - [IDH5_ARATH]	7.53098	9.36	1	2	2	3	374	40.5988	6.78564
B9DGD6	Acetate--CoA ligase ACS, chloroplastic/glyoxysomal OS=Arabidopsis thaliana GN=ACS PE=1 SV=1 - [ACS_ARATH]	7.43223	5.52	1	3	3	3	743	81.8369	6.0874
O49513	Ras-related protein RABA1e OS=Arabidopsis thaliana GN=RABA1E PE=2 SV=1 - [RAA1E_ARATH]	7.37339	13.82	1	1	3	3	217	24.3152	6.13818
Q9FDZ9	60S ribosomal protein L21-2 OS=Arabidopsis thaliana GN=RPL21E PE=2 SV=1 - [RL212_ARATH]	7.34704	17.07	1	3	3	3	164	18.6971	10.521
P49243	3-oxoacyl-[acyl-carrier-protein] synthase III, chloroplastic OS=Arabidopsis thaliana GN=At1g62640 PE=2 SV=2 - [FABH_ARATH]	7.29301	9.41	1	2	2	2	404	42.8196	7.35693
P51422	60S ribosomal protein L35a-4 OS=Arabidopsis thaliana GN=RPL35AD PE=3 SV=2 - [R35A4_ARATH]	7.19265	19.82	4	2	2	2	111	12.7768	10.6821
Q93ZM7	Chaperonin CPN60-like 2, mitochondrial OS=Arabidopsis thaliana GN=At3g13860 PE=2 SV=2 - [CH60C_ARATH]	7.10764	8.74	1	3	3	3	572	60.4288	6.1001
Q9FJR0	Regulator of nonsense transcripts 1 homolog OS=Arabidopsis thaliana GN=UPF1 PE=1 SV=2 - [RENT1_ARATH]	7.01254	2.71	1	3	3	3	1254	136.783	6.48096
Q9LMK7	Ran-binding protein 1 homolog a OS=Arabidopsis thaliana GN=RANBP1A PE=1 SV=1 - [RBP1A_ARATH]	7.00197	13.6	1	3	3	3	228	25.5855	4.94482
P19172	Acidic endochitinase OS=Arabidopsis thaliana GN=CHIB1 PE=2 SV=2 - [CHIA_ARATH]	6.88743	12.25	1	2	2	2	302	33.0754	9.01221
P59230	60S ribosomal protein L10a-2 OS=Arabidopsis thaliana GN=RPL10AB PE=2 SV=1 - [R10A2_ARATH]	6.84244	12.5	1	2	2	2	216	24.4092	9.87646
Q680A5	Ribose-phosphate pyrophosphokinase 4 OS=Arabidopsis thaliana GN=PRS4 PE=1 SV=2 - [KPRS4_ARATH]	6.81069	8.61	1	2	2	3	337	37.5364	6.45557
Q9SS17	40S ribosomal protein S24-1 OS=Arabidopsis thaliana GN=RPS24A PE=2 SV=1 - [RS241_ARATH]	6.78819	18.05	1	2	2	2	133	15.3626	10.6968
Q9LK34	Uridine kinase-like protein 2, chloroplastic OS=Arabidopsis thaliana GN=UKL2 PE=2 SV=1 - [UKL2_ARATH]	6.70729	7.25	1	2	2	2	483	54.1757	6.37939
Q93Y35	26S proteasome non-ATPase regulatory subunit 6 homolog OS=Arabidopsis thaliana GN=RPN7 PE=1 SV=1 - [PSMD6_ARATH]	6.70723	8.53	1	3	3	3	387	44.254	5.98584
Q9SYP2	Pyrophosphate--fructose 6-phosphate 1-phosphotransferase subunit alpha 1 OS=Arabidopsis thaliana GN=PFP-ALPHA1 PE=2 SV=1 - [PFPA1_ARATH]	6.65827	4.72	1	2	2	2	614	67.0765	6.99072
Q9FN42	ATP-dependent Clp protease proteolytic subunit 2, mitochondrial OS=Arabidopsis thaliana GN=CLPP2 PE=1 SV=1 - [CLPP2_ARATH]	6.65219	13.28	1	2	2	2	241	26.2663	7.23975
Q9STX2	3-oxo-Delta(4,5)-steroid 5-beta-reductase OS=Arabidopsis thaliana GN=VEP1 PE=1 SV=1 - [VEP1_ARATH]	6.62111	11.6	1	3	3	3	388	44.2019	5.19873
O81235	Superoxide dismutase [Mn] 1, mitochondrial OS=Arabidopsis thaliana GN=MSD1 PE=1 SV=2 - [SODM1_ARATH]	6.61001	14.72	1	2	2	2	231	25.4281	8.48486
P56772	ATP-dependent Clp protease proteolytic subunit 1 OS=Arabidopsis thaliana GN=clpP1 PE=1 SV=2 - [CLPP1_ARATH]	6.54013	17.86	1	2	2	2	196	22.1093	4.98291
Q9FKK7	Xylose isomerase OS=Arabidopsis thaliana GN=XYLA PE=2 SV=2 - [XYLA_ARATH]	6.49821	4.82	1	2	2	2	477	53.6856	5.87158
Q9SGA6	40S ribosomal protein S19-1 OS=Arabidopsis thaliana GN=RPS19A PE=2 SV=1 - [RS191_ARATH]	6.48706	20.98	1	2	2	2	143	15.8184	10.0815
Q9FGM9	23.5 kDa heat shock protein, mitochondrial OS=Arabidopsis thaliana GN=HSP23.5 PE=2 SV=1 - [HS235_ARATH]	6.46985	18.57	1	2	2	2	210	23.4541	8.99756
O64650	40S ribosomal protein S27-1 OS=Arabidopsis thaliana GN=RPS27A PE=3 SV=1 - [RS271_ARATH]	6.44048	26.19	2	2	2	2	84	9.39874	8.93896
P42763	Dehydrin ERD14 OS=Arabidopsis thaliana GN=ERD14 PE=1 SV=1 - [ERD14_ARATH]	6.4277	11.35	1	2	2	2	185	20.7738	5.47803
P14671	Tryptophan synthase beta chain 1, chloroplastic OS=Arabidopsis thaliana GN=TSB1 PE=2 SV=1 - [TRPB1_ARATH]	6.40554	6.6	1	2	2	2	470	50.8937	6.84424
P38666	60S ribosomal protein L24-2 OS=Arabidopsis thaliana GN=RPL24B PE=2 SV=2 - [RL242_ARATH]	6.37908	11.66	1	2	2	2	163	18.6204	10.7847
O04450	T-complex protein 1 subunit epsilon OS=Arabidopsis thaliana GN=At1g24510 PE=2 SV=1 - [TCPE_ARATH]	6.37723	8.6	1	2	2	2	535	59.3467	5.65576
P30184	Leucine aminopeptidase 1 OS=Arabidopsis thaliana GN=PM25 PE=1 SV=1 - [AMPL1_ARATH]	6.36631	6.54	1	2	2	2	520	54.475	5.92236
Q8LCU7	Probable trans-2-enoyl-CoA reductase, mitochondrial OS=Arabidopsis thaliana GN=At3g45770 PE=2 SV=1 - [MECR_ARATH]	6.34197	8.27	1	2	2	2	375	40.7971	7.15186
Q9SJ12	Probable ATP synthase 24 kDa subunit, mitochondrial OS=Arabidopsis thaliana GN=At2g21870 PE=1 SV=1 - [ATP7_ARATH]	6.30036	9.17	1	2	2	2	240	27.5794	6.66846
O81148	Proteasome subunit alpha type-4-A OS=Arabidopsis thaliana GN=PAC1 PE=1 SV=1 - [PSA4A_ARATH]	6.29159	15.6	1	2	2	2	250	27.4579	7.10791
Q0WQF7	Dihydrolipoyllysine-residue acetyltransferase component 1 of pyruvate dehydrogenase complex, mitochondrial OS=Arabidopsis thaliana GN=LTA3 PE=2 SV=2 - [ODP21_ARATH]	6.28227	6.59	1	2	2	2	637	68.8198	5.5415
Q8LPK4	AP-2 complex subunit alpha-2 OS=Arabidopsis thaliana GN=ALPHAC-AD PE=1 SV=1 - [AP2A2_ARATH]	6.26985	3.26	1	2	2	2	1013	112.227	6.22705
Q9ZQE5	Pentatricopeptide repeat-containing protein At2g15690 OS=Arabidopsis thaliana GN=PCMP-H66 PE=2 SV=2 - [PP153_ARATH]	6.22406	6.04	1	2	2	2	579	65.572	7.47412
Q9ZUG4	Methylthioribose-1-phosphate isomerase OS=Arabidopsis thaliana GN=At2g05830 PE=1 SV=2 - [MTNA_ARATH]	6.21315	7.22	1	2	2	2	374	39.5875	6.30322
Q940Z1	Pentatricopeptide repeat-containing protein At1g19525 OS=Arabidopsis thaliana GN=At1g19525 PE=2 SV=2 - [PPR51_ARATH]	6.19522	8.54	1	2	2	2	316	35.2299	8.39697
P10896	Ribulose bisphosphate carboxylase/oxygenase activase, chloroplastic OS=Arabidopsis thaliana GN=RCA PE=1 SV=2 - [RCA_ARATH]	6.18935	7.59	1	2	2	2	474	51.9479	6.15088
Q9LKU8	Pentatricopeptide repeat-containing protein At5g28460 OS=Arabidopsis thaliana GN=At5g28460 PE=2 SV=1 - [PP401_ARATH]	6.16836	3.92	1	2	2	2	766	86.9094	6.75635
Q9LD43	Acetyl-coenzyme A carboxylase carboxyl transferase subunit alpha, chloroplastic OS=Arabidopsis thaliana GN=CAC3 PE=1 SV=1 - [ACCA_ARATH]	6.12866	4.42	1	3	3	3	769	85.253	5.8208
Q8RXD9	4-alpha-glucanotransferase DPE2 OS=Arabidopsis thaliana GN=DPE2 PE=1 SV=1 - [DPE2_ARATH]	6.11629	3.35	1	2	2	2	955	109.707	5.8208
Q31708	Ribosomal protein S4, mitochondrial OS=Arabidopsis thaliana GN=RPS4 PE=2 SV=2 - [RT04_ARATH]	6.08905	7.18	1	2	2	2	362	43.3629	10.9019
Q8LE47	Pentatricopeptide repeat-containing protein At1g61870, mitochondrial OS=Arabidopsis thaliana GN=PPR336 PE=2 SV=2 - [PPR87_ARATH]	6.08582	6.62	1	2	2	2	408	45.7285	8.57275
Q9SY69	Pentatricopeptide repeat-containing protein At1g10270 OS=Arabidopsis thaliana GN=GRP23 PE=1 SV=1 - [PPR29_ARATH]	6.07456	3.83	1	2	2	2	913	102.03	7.62061
Q9FGI6	NADH dehydrogenase [ubiquinone] iron-sulfur protein 1, mitochondrial OS=Arabidopsis thaliana GN=EMB1467 PE=1 SV=2 - [NDUS1_ARATH]	6.022	3.48	1	2	2	2	748	81.4733	6.63916
P47998	Cysteine synthase 1 OS=Arabidopsis thaliana GN=OASA1 PE=1 SV=2 - [CYSK1_ARATH]	5.96648	9.63	1	2	2	2	322	33.7837	6.13818
Q05196	Polyadenylate-binding protein 5 OS=Arabidopsis thaliana GN=PAB5 PE=1 SV=3 - [PABP5_ARATH]	5.94886	4.4	1	2	2	2	682	74.3753	8.39697
Q9LG23	Pentatricopeptide repeat-containing protein At1g55890, mitochondrial OS=Arabidopsis thaliana GN=At1g55890 PE=2 SV=1 - [PPR82_ARATH]	5.93068	6.78	1	2	2	2	398	44.9657	8.77783
F4JUL9	Actin-related protein 2/3 complex subunit 4 OS=Arabidopsis thaliana GN=ARPC4 PE=1 SV=1 - [ARPC4_ARATH]	5.91793	16.57	1	2	2	2	169	19.8454	7.66455
O48917	UDP-sulfoquinovose synthase, chloroplastic OS=Arabidopsis thaliana GN=SQD1 PE=1 SV=1 - [SQD1_ARATH]	5.87565	6.92	1	2	2	2	477	53.08	8.19189
Q9SJ36	40S ribosomal protein S17-2 OS=Arabidopsis thaliana GN=RPS17B PE=2 SV=3 - [RS172_ARATH]	5.87545	15.71	4	2	2	2	140	15.9415	10.0376
Q8RXU5	60S ribosomal protein L37a-2 OS=Arabidopsis thaliana GN=RPL37AC PE=3 SV=1 - [R37A2_ARATH]	5.87164	26.09	2	2	2	2	92	10.2344	10.228
P41127	60S ribosomal protein L13-1 OS=Arabidopsis thaliana GN=RPL13B PE=1 SV=1 - [RL131_ARATH]	5.85	12.14	1	2	2	2	206	23.7522	11.019
Q9LV48	Proline-rich receptor-like protein kinase PERK1 OS=Arabidopsis thaliana GN=PERK1 PE=2 SV=1 - [PERK1_ARATH]	5.83113	5.83	1	2	2	2	652	69.2285	8.33838
Q9SN95	UDP-glucuronic acid decarboxylase 5 OS=Arabidopsis thaliana GN=UXS5 PE=2 SV=1 - [UXS5_ARATH]	5.81749	9.09	1	2	2	2	341	38.3647	7.51807
Q9XJ35	ATP-dependent Clp protease proteolytic subunit-related protein 1, chloroplastic OS=Arabidopsis thaliana GN=CLPR1 PE=1 SV=1 - [CLPR1_ARATH]	5.81423	6.72	1	2	2	2	387	42.6	8.63135
Q9FE58	60S ribosomal protein L22-3 OS=Arabidopsis thaliana GN=RPL22C PE=2 SV=1 - [RL223_ARATH]	5.81313	18.55	2	2	2	2	124	14.0384	9.5542
P83291	NADH-cytochrome b5 reductase-like protein OS=Arabidopsis thaliana GN=CBR2 PE=1 SV=2 - [NB5R2_ARATH]	5.8124	11.59	1	2	2	2	328	35.9645	8.68994
Q93VP3	Eukaryotic translation initiation factor 5A-2 OS=Arabidopsis thaliana GN=ELF5A-2 PE=1 SV=1 - [IF5A2_ARATH]	5.80544	12.58	1	2	2	2	159	17.1294	5.93506
Q9FYJ2	Protein OSB4, chloroplastic OS=Arabidopsis thaliana GN=OSB4 PE=2 SV=1 - [OSB4_ARATH]	5.80184	8.61	1	2	2	2	360	40.6023	8.07471
Q9ZW85	3-isopropylmalate dehydratase small subunit 3 OS=Arabidopsis thaliana GN=At2g43090 PE=1 SV=1 - [LEUD3_ARATH]	5.77051	11.95	1	2	2	2	251	26.7735	6.771
Q93YR3	FAM10 family protein At4g22670 OS=Arabidopsis thaliana GN=At4g22670 PE=1 SV=1 - [F10AL_ARATH]	5.76325	8.84	1	2	2	2	441	46.5913	4.93213
Q9FNK4	Ornithine aminotransferase, mitochondrial OS=Arabidopsis thaliana GN=DELTA-OAT PE=1 SV=1 - [OAT_ARATH]	5.75524	6.74	1	2	2	2	475	52.1448	7.44482
Q9SAV3	2-oxoisovalerate dehydrogenase subunit beta 1, mitochondrial OS=Arabidopsis thaliana GN=BCDH BETA1 PE=2 SV=1 - [ODBB1_ARATH]	5.73646	7.95	2	2	2	2	352	38.7098	6.7124
Q8L751	Oxysterol-binding protein-related protein 1C OS=Arabidopsis thaliana GN=ORP1C PE=2 SV=1 - [ORP1C_ARATH]	5.72996	2.83	1	2	2	2	814	92.7059	6.52197
Q7XZU0	Probable phosphoinositide phosphatase SAC9 OS=Arabidopsis thaliana GN=SAC9 PE=1 SV=1 - [SAC9_ARATH]	5.72828	1.84	1	2	2	2	1630	179.949	6.75635
P05466	3-phosphoshikimate 1-carboxyvinyltransferase, chloroplastic OS=Arabidopsis thaliana GN=At2g45300 PE=2 SV=3 - [AROA_ARATH]	5.71469	5.38	1	2	2	2	520	55.6985	6.69775
Q9MBA2	Putative septum site-determining protein minD homolog, chloroplastic OS=Arabidopsis thaliana GN=MIND1 PE=1 SV=1 - [MIND1_ARATH]	5.70943	10.12	1	2	2	2	326	35.6678	7.69385
Q8LBZ7	Succinate dehydrogenase [ubiquinone] iron-sulfur subunit 1, mitochondrial OS=Arabidopsis thaliana GN=SDH2-1 PE=1 SV=2 - [SDHB1_ARATH]	5.70818	11.83	1	2	2	2	279	31.1506	8.44092
Q9SIV5	Zinc finger CCCH domain-containing protein 19 OS=Arabidopsis thaliana GN=NERD PE=1 SV=3 - [C3H19_ARATH]	5.70095	2.26	1	2	2	2	1773	194.931	4.79248
Q5XF06	Mitochondrial import inner membrane translocase subunit TIM44-2 OS=Arabidopsis thaliana GN=TIM44-2 PE=1 SV=1 - [TI442_ARATH]	5.66645	5.12	1	2	2	2	469	53.6125	8.76318
Q9ZV06	Probable acetyltransferase NATA1-like OS=Arabidopsis thaliana GN=At2g39020 PE=2 SV=1 - [NATAL_ARATH]	5.65464	11.02	1	2	2	2	236	26.4234	6.1001
Q9LVA0	BAG family molecular chaperone regulator 7 OS=Arabidopsis thaliana GN=BAG7 PE=1 SV=1 - [BAG7_ARATH]	5.58574	8.74	1	2	2	2	446	51.5354	9.26123
Q38884	Eukaryotic translation initiation factor 3 subunit I OS=Arabidopsis thaliana GN=TIF3I1 PE=2 SV=2 - [EIF3I_ARATH]	5.58378	10.06	1	2	2	2	328	36.3655	6.99072
Q9C977	Pentatricopeptide repeat-containing protein At1g80270, mitochondrial OS=Arabidopsis thaliana GN=At1g80270 PE=2 SV=1 - [PP135_ARATH]	5.57895	4.7	1	2	2	2	596	67.2396	7.6499
Q8LGG8	Universal stress protein A-like protein OS=Arabidopsis thaliana GN=At3g01520 PE=1 SV=2 - [USPAL_ARATH]	5.57313	12	1	2	2	2	175	19.5558	5.89697
P32746	Dihydroorotate dehydrogenase (quinone), mitochondrial OS=Arabidopsis thaliana GN=PYRD PE=1 SV=2 - [PYRD_ARATH]	5.57044	4.78	1	2	2	2	460	48.5163	9.20264
P48641	Glutathione reductase, cytosolic OS=Arabidopsis thaliana GN=At3g24170 PE=2 SV=1 - [GSHRC_ARATH]	5.569	7.41	1	2	2	2	499	53.8368	6.80029
Q95749	Ribosomal protein S3, mitochondrial OS=Arabidopsis thaliana GN=RPS3 PE=2 SV=3 - [RT03_ARATH]	5.56305	6.83	1	2	2	2	556	64.8357	10.3452
P48578	Serine/threonine-protein phosphatase PP2A-3 catalytic subunit OS=Arabidopsis thaliana GN=PP2A3 PE=2 SV=1 - [PP2A3_ARATH]	5.5351	10.86	2	2	2	2	313	35.7444	5.23682
Q67YI9	Clathrin interactor EPSIN 2 OS=Arabidopsis thaliana GN=EPSIN2 PE=1 SV=1 - [EPN2_ARATH]	5.52589	2.46	1	2	2	2	895	95.418	5.96045
Q9ZUX4	Uncharacterized protein At2g27730, mitochondrial OS=Arabidopsis thaliana GN=At2g27730 PE=1 SV=1 - [UMP2_ARATH]	5.52326	26.55	1	2	2	2	113	11.9403	9.64209
O23627	Glycine--tRNA ligase 1, mitochondrial OS=Arabidopsis thaliana GN=GLYRS-1 PE=2 SV=1 - [SYGM1_ARATH]	5.49825	4.39	1	2	2	2	729	81.892	7.00537
Q96321	Importin subunit alpha-1 OS=Arabidopsis thaliana GN=KAP1 PE=1 SV=2 - [IMA1_ARATH]	5.47994	4.32	1	2	2	2	532	58.6079	5.2749
Q43292	60S ribosomal protein L37-2 OS=Arabidopsis thaliana GN=RPL37B PE=3 SV=2 - [RL372_ARATH]	5.47019	21.05	2	2	2	2	95	10.8337	11.8687
Q84LR6	Probable inactive purple acid phosphatase 14 OS=Arabidopsis thaliana GN=PAP14 PE=2 SV=1 - [PPA14_ARATH]	5.45809	9.23	1	2	2	2	401	45.5462	6.40479
O82628	V-type proton ATPase subunit G1 OS=Arabidopsis thaliana GN=VHA-G1 PE=2 SV=1 - [VAGT1_ARATH]	5.43125	20	1	2	2	2	110	12.3894	5.99854
Q9ZVI9	Ethanolamine-phosphate cytidylyltransferase OS=Arabidopsis thaliana GN=PECT1 PE=1 SV=1 - [PECT1_ARATH]	5.42511	5.7	1	2	2	2	421	46.948	7.60596
P51414	60S ribosomal protein L26-1 OS=Arabidopsis thaliana GN=RPL26A PE=2 SV=2 - [RL261_ARATH]	5.36525	16.44	1	2	2	2	146	16.9342	10.7847
O04619	Mitochondrial adenine nucleotide transporter ADNT1 OS=Arabidopsis thaliana GN=ADNT1 PE=2 SV=1 - [ADNT1_ARATH]	5.152	6.82	1	2	2	2	352	38.301	9.53955
Q9ZW34	Cytosolic enolase 3 OS=Arabidopsis thaliana GN=ENO3 PE=1 SV=1 - [ENO3_ARATH]	5.13559	5.89	1	2	2	2	475	51.5673	5.51611
B9DHD3	Histidinol-phosphate aminotransferase 1, chloroplastic OS=Arabidopsis thaliana GN=HISN6A PE=2 SV=1 - [HIS6A_ARATH]	5.12851	7.19	1	2	2	2	417	46.605	6.07471
Q9S757	Bifunctional L-3-cyanoalanine synthase/cysteine synthase C1, mitochondrial OS=Arabidopsis thaliana GN=CYSC1 PE=1 SV=1 - [CYSC1_ARATH]	5.10437	5.43	1	2	2	2	368	39.9016	8.54346
P92935	ADP,ATP carrier protein 2, chloroplastic OS=Arabidopsis thaliana GN=AATP2 PE=1 SV=2 - [TLC2_ARATH]	5.08422	3.4	1	2	2	2	618	67.4858	9.48096
O49552	DNA damage-binding protein 1b OS=Arabidopsis thaliana GN=DDB1B PE=2 SV=2 - [DDB1B_ARATH]	5.05476	2.76	1	2	2	2	1088	121.103	5.31299
B5X582	Twinkle homolog protein, chloroplastic/mitochondrial OS=Arabidopsis thaliana GN=At1g30680 PE=1 SV=1 - [TWIH_ARATH]	5.04557	5.08	1	2	2	2	709	80.3516	8.38232
P31265	Translationally-controlled tumor protein homolog OS=Arabidopsis thaliana GN=TCTP PE=2 SV=2 - [TCTP_ARATH]	5.02916	17.26	1	2	2	2	168	18.8985	4.64014
Q8GW20	Uncharacterized protein At5g03900, chloroplastic OS=Arabidopsis thaliana GN=At5g03900 PE=2 SV=2 - [Y5390_ARATH]	4.95709	4.59	1	2	2	2	523	59.4638	9.12939
Q8LD46	60S ribosomal protein L23a-1 OS=Arabidopsis thaliana GN=RPL23AA PE=2 SV=2 - [R23A1_ARATH]	4.92527	13.64	2	2	2	2	154	17.4298	10.1987
Q94B35	4-hydroxy-3-methylbut-2-enyl diphosphate reductase, chloroplastic OS=Arabidopsis thaliana GN=ISPH PE=2 SV=1 - [ISPH_ARATH]	4.92282	4.72	1	2	2	2	466	52.7477	6.07471
Q944K2	Dolichyl-diphosphooligosaccharide--protein glycosyltransferase 48 kDa subunit OS=Arabidopsis thaliana GN=OST48 PE=2 SV=1 - [OST48_ARATH]	4.89333	8.24	1	2	2	2	437	48.7138	6.34131
Q9C827	Coatomer subunit beta'-2 OS=Arabidopsis thaliana GN=At1g52360 PE=2 SV=1 - [COB22_ARATH]	4.82857	2.59	1	2	2	2	926	104.401	4.94482
Q9FJE8	Probable histone H2A.7 OS=Arabidopsis thaliana GN=At5g59870 PE=1 SV=1 - [H2A7_ARATH]	4.821	21.33	1	2	2	2	150	15.956	10.5503
P42798	40S ribosomal protein S15a-1 OS=Arabidopsis thaliana GN=RPS15AA PE=2 SV=2 - [R15A1_ARATH]	4.81708	12.31	1	2	2	2	130	14.7949	9.89111
Q39173	NADP-dependent alkenal double bond reductase P2 OS=Arabidopsis thaliana GN=P2 PE=2 SV=2 - [P2_ARATH]	4.80076	7	2	2	2	2	343	37.9642	8.01611
Q9SGY2	ATP-citrate synthase alpha chain protein 1 OS=Arabidopsis thaliana GN=ACLA-1 PE=1 SV=1 - [ACLA1_ARATH]	4.76832	5.44	1	2	2	2	423	46.6491	5.50342
Q9GCB9	Ribosomal protein S2, mitochondrial OS=Arabidopsis thaliana GN=RPS2 PE=2 SV=1 - [RT02_ARATH]	4.7492	10.05	1	2	2	2	219	24.7567	9.18799
O64530	Thiosulfate/3-mercaptopyruvate sulfurtransferase 1, mitochondrial OS=Arabidopsis thaliana GN=STR1 PE=1 SV=1 - [STR1_ARATH]	4.73087	6.07	1	2	2	2	379	41.8669	6.39209
P16181	40S ribosomal protein S11-1 OS=Arabidopsis thaliana GN=RPS11A PE=2 SV=1 - [RS111_ARATH]	4.72049	13.13	1	2	2	2	160	17.9456	10.5649
Q9FMR9	RuvB-like protein 1 OS=Arabidopsis thaliana GN=RIN1 PE=1 SV=1 - [RIN1_ARATH]	4.67242	4.8	1	2	2	2	458	50.2916	5.92236
O65282	20 kDa chaperonin, chloroplastic OS=Arabidopsis thaliana GN=CPN21 PE=1 SV=2 - [CH10C_ARATH]	4.64614	12.25	1	2	2	2	253	26.7855	8.88037
Q9M352	60S ribosomal protein L36-2 OS=Arabidopsis thaliana GN=RPL36B PE=2 SV=1 - [RL362_ARATH]	4.58828	16.96	1	2	2	2	112	12.6683	11.7515
Q9LQI9	Oligouridylate-binding protein 1B OS=Arabidopsis thaliana GN=UBP1B PE=1 SV=1 - [UBP1B_ARATH]	4.53935	9.07	1	2	2	2	419	46.0195	7.57666
P52839	Cytosolic sulfotransferase 12 OS=Arabidopsis thaliana GN=SOT12 PE=1 SV=2 - [SOT12_ARATH]	4.53702	5.52	1	2	2	2	326	37.1158	5.47803
Q9LIK9	ATP sulfurylase 1, chloroplastic OS=Arabidopsis thaliana GN=APS1 PE=1 SV=1 - [APS1_ARATH]	4.488	5.62	1	2	2	2	463	51.4266	6.81494
O23913	Ubiquinol oxidase 1b, mitochondrial OS=Arabidopsis thaliana GN=AOX1B PE=1 SV=1 - [AOX1B_ARATH]	4.29075	8.62	3	2	2	2	325	37.4079	8.44092
O23715	Proteasome subunit alpha type-3 OS=Arabidopsis thaliana GN=PAG1 PE=1 SV=2 - [PSA3_ARATH]	4.07668	7.63	1	2	2	2	249	27.3598	6.31592
