# Supplementary material for: ANGUSTIFOLIA, a Plant Homolog of CtBP/BARS Localizes to Stress Granules and Regulates Their Formation
Source: Front Plant Sci. 2017 Jun 13;8:1004. doi: 10.3389/fpls.2017.01004 (PMC5469197; doi:10.3389/fpls.2017.01004)
Supplement: Supplementary file 3 [file Table_3.xlsx]

## Sheet: list of constructs
Supplementary table S3
List of constructs used in this study
Construct	Accession number of the construct used
pENSG 35S:YFP-AN	AT1G01510
pEXSG 35S:AN-YFP	AT1G01510
pENSG 35S:YFP-ANDOQ	AT1G01510
pENSG 35S:YFP-ANGAD→VVA	AT1G01510
PAMARENA 35S:mCHERRY-AN	AT1G01510
PAMARENA 35S:mCHERRY-PAB2	AT4G34110
pENSG 35S:YFP-AIK	AT3G17750
pEXSG 35S:AIK-YFP	AT3G17750
pENSG 35S:YFP-UBP1B	AT1G17370
pENSG 35S:YFP-EIF4E1	AT4G18040
pENSG 35S::YFP:RBP47C	AT1G47490
pTREX AN	AT1G01510
pTREX ANDOQ	AT1G01510
pTREX ANGAD→VVA	AT1G01510
pTREX UBP1A	AT1G54080
pTREX UBP1C	AT3G14100
pTREX RBP47B	AT3G19130
pTREX RBP47C	AT1G47490
pTREX EIF4E(ISO)	AT5G35620
pTREX RBP45A	AT5G54900
pTREX PUM5	AT3G20250
pTREX ML5	AT1G29400
pTREX KH DOMAIN PROTEIN	AT2G38610
pTREX GRP2	AT4G13850
pTREX TCTP	AT3G16640
pTREX TZF3	AT4G29190
pTREX PAB2	AT4G34110
pTREX AIK	AT3G17750
pTREX AGO1	AT1G48410
pTREX AGO7	AT1G69440
pTREX DCP1	AT1G08370
pTREX DCP2	AT5G13570
pTREX DCP5	AT1G26110
pCDNA AN	AT1G01510
pCDNA ANDOQ	AT1G01510
pCDNA ANGAD→VVA	AT1G01510
pCDNA AIK	AT3G17750
pAS2 AN	AT1G01510
pAS2 ANDOQ	AT1G01510
pACT AN	AT1G01510
pACT ANDOQ	AT1G01510
pACT GFP
pAS2 GFP
List of Primers used in this study
Primers for amplifying AN CDS
attB1F1: GGGGACAAGTTTGTACAAAAAAGCAGGCTTCATGAGCAAGATCCGTTCG
attB2Anre: GGGGACCACTTTGTACAAGAAAGCTGGGTCTTAATCGATCCAACGTGTGATAC
attb2 Anre-stop codon: GGGGACCACTTTGTACAAGAAAGCTGGGTCATCGATCCAACGTGTGATAC
Site-directed mutagenesis primers for ANDOQ mutation
Forward: TTTTGGGTATCGTTGACAGATCTGTATCGG
Reverse: CCGATACAGATCTGTCAACGATACCCAAAA
Site directed mutagenesis primers for ANGAD→VVA
Forward: AAGCTTGGCTTTCAAGATGAGTGTGCTCTACTTCGCTGTCCCAGAGGGAG
Reverse: ACTCATCTTGAAAGCCAAGCTTCTACTAGCTAAATACCGAACCGATACAGATCTGACAA
Primers for amplifying AIK1
attB1 pda8228: GGGGACAAGTTTGTACAAAAAAGCAGGCTTCATGGAGGATTCGAGCTCTATCG
attB2 pda8228: GGGGACCACTTTGTACAAGAAAGCTGGGTCTCAGGCAGATATGGGTTCGT
Primers for amplifying CDS of diverse genes selected for checking interaction with AN
PAB2 attb1fw	GGGGACAAGTTTGTACAAAAAAGCAGGCTTAATGGCGCAGGTTCAACTTCA
PAB2 attb2rev	GGGGACCACTTTGTACAAGAAAGCTGGGTTTTAAGAGAGGTTCAAGGAAG
UBP1A attb1FW	GGGGACAAGTTTGTACAAAAAAGCAGGCTTAATGCAGAATCAAAGGCTTAT
UBP1A attb2REV	GGGGACCACTTTGTACAAGAAAGCTGGGTTTTACTGATAGTACATGAGCT
UBP1B attb1fw	GGGGACAAGTTTGTACAAAAAAGCAGGCTTAATGCAGAGGTTGAAGCAGCA
UBP1B attb2 rev	GGGGACCACTTTGTACAAGAAAGCTGGGTTTTACTGGTAGTACATGAGCT
UBP1C attb1FW	GGGGACAAGTTTGTACAAAAAAGCAGGCTTAATGCAGAATCCGAGACTGAA
UBP1C attb2REV	GGGGACCACTTTGTACAAGAAAGCTGGGTTTTACTGATAGTACATGAGTT
RBP45A attb1 fw	GGGGACAAGTTTGTACAAAAAAGCAGGCTTAATGCAGCAACCACCGTCAAA
RBP45A attb2 rev	GGGGACCACTTTGTACAAGAAAGCTGGGTTTCACTGACGTTGCTGCTGAT
RBP47B attb1FW	GGGGACAAGTTTGTACAAAAAAGCAGGCTTAATGCAGACAACCAACGGCTC
RBP47B attb2rev	GGGGACCACTTTGTACAAGAAAGCTGGGTTTGAATTCTCCCCATGATAGT
RBP47C attb1 fw	GGGGACAAGTTTGTACAAAAAAGCAGGCTTAATGGCAGACGTCAAGATTCA
RBP47C attb2 rev	GGGGACCACTTTGTACAAGAAAGCTGGGTTTCAGCTAACTTGTTGCTGAT
RBP47C' attb1 fw	GGGGACAAGTTTGTACAAAAAAGCAGGCTTAATGGCAGACGTCAAGGTTCA
RBP47C' attb2 rev	GGGGACCACTTTGTACAAGAAAGCTGGGTTTCAGCTAACTTGTTGCTGAT
PUMILIO5 attb1 fw	GGGGACAAGTTTGTACAAAAAAGCAGGCTTAATGACGACTACGCAGAGCGC
PUMILIO5 attb2	GGGGACCACTTTGTACAAGAAAGCTGGGTTCTAACCTTCTGTTCCCTCTT
MEI2 LIKE PROTEIN 5 attb1 fw	GGGGACAAGTTTGTACAAAAAAGCAGGCTTAATGGATATTCCACATGAAGC
MEI2 LIKE PROTEIN 5 attb2 rev	GGGGACCACTTTGTACAAGAAAGCTGGGTTTCAGCTTCTCTCTCTGCCAT
KH domain AT2G38610 attb1 fw	GGGGACAAGTTTGTACAAAAAAGCAGGCTTAATGTCTGGTTTATACAATAA
KH domain AT2G38610 attb2 rev	GGGGACCACTTTGTACAAGAAAGCTGGGTTTTAGCATCCTGTTTTCGGGC
GRP2 attb1 fw	GGGGACAAGTTTGTACAAAAAAGCAGGCTTAATGGCTTTCTGTAACAAACT
GRP2 attb2 rev	GGGGACCACTTTGTACAAGAAAGCTGGGTTTTAGAAACCACCACCACCAT
GRP7 attb1fw	GGGGACAAGTTTGTACAAAAAAGCAGGCTCA ATGGCGTCCGGTGATGTTGAGTATC
GRP7 attb2rev	GGGGACCACTTTGTACAAGAAAGCTGGGTATCMCCATCCTCCACCACCACCGCTTCCTCC
TZF3 attb1fw	GGGGACAAGTTTGTACAAAAAAGCAGGCTCAATGATGATCGGAGAAACTCGCAGGAC
TZF3 attb2rev	GGGGACCACTTTGTACAAGAAAGCTGGGTATCM CATGAGCAGGTCAGATACCCACCCG
AGO1 attb1fw	GGGGACAAGTTTGTACAAAAAAGCAGGCTCAATGGTGAGAAAGAGAAGAAC
AGO1 attb2 rev	GGGGACCACTTTGTACAAGAAAGCTGGGTTTWAGCAGTAGAACATGACAC
EIF4E attb1fw	GGGGACAAGTTTGTACAAAAAAGCAGGCTTAATGGCGGTAGAAGACACTCC
EIF4E attb2 rev	GGGGACCACTTTGTACAAGAAAGCTGGGTTTWAAGCGGTGTAAGCGTTCT
EIF(iso)4E attb1fw	GGGGACAAGTTTGTACAAAAAAGCAGGCTTAATGGCGACCGATGATGTGAA
EIF(iso)4E attb2 rev	GGGGACCACTTTGTACAAGAAAGCTGGGTTTWAGACAGTGAACCGGCTTC
TCTP attb1fw	GGGGACAAGTTTGTACAAAAAAGCAGGCTCAATGTTGGTGTACCAAGATCTTCTCACCGG
TCTP attb2rev	GGGGACCACTTTGTACAAGAAAGCTGGGTATCMGCACTTGACCTCCTTCAAACCATGAGCG
C3H14 attb1fw	GGGGACAAGTTTGTACAAAAAAGCAGGCTTAATGGAGAAACTCGCGGCGTC
C3H14 attb2 rev	GGGGACCACTTTGTACAAGAAAGCTGGGTTTWAGCGAGTAAGCATCATCA
